# Supplementary material for: Development of Tumor Mutation Burden-Related Prognostic Model and Novel Biomarker Identification in Stomach Adenocarcinoma
Source: Front Cell Dev Biol. 2022 Mar 23;10:790920. doi: 10.3389/fcell.2022.790920 (PMC8983817; doi:10.3389/fcell.2022.790920)
Supplement: Supplementary file 3 [file DataSheet1.ZIP]

Archive with 11 entries (10 files):
- Supplementary files/
- Supplementary files/Supplementary file 1 - TMB.group.txt
- Supplementary files/Supplementary file 10 - georiskTest.txt
- Supplementary files/Supplementary file 2 - diff.txt
- Supplementary files/Supplementary file 3 - intersectGenes.txt
- Supplementary files/Supplementary file 4 - 04.train.txt
- Supplementary files/Supplementary file 5 - 04.test.txt
- Supplementary files/Supplementary file 6 - 05.uniCox.xls
- Supplementary files/Supplementary file 7 - riskTrain.txt
- Supplementary files/Supplementary file 8 - riskTest.txt
- Supplementary files/Supplementary file 9 - riskTotal.txt
