# Supplementary material for: Development of Tumor Mutation Burden-Related Prognostic Model and Novel Biomarker Identification in Stomach Adenocarcinoma
Source: Front Cell Dev Biol. 2022 Mar 23;10:790920. doi: 10.3389/fcell.2022.790920 (PMC8983817; doi:10.3389/fcell.2022.790920)
Supplement: Supplementary file 3 [file DataSheet1.ZIP › Supplementary files/Supplementary file 1 - TMB.group.txt]

id	TMB	group
TCGA-RD-A8N4-01A-21D-A364-08	0.026315789	low TMB group
TCGA-BR-A4IZ-01A-32D-A25D-08	0.026315789	low TMB group
TCGA-FP-8210-01A-11D-2340-08	0.026315789	low TMB group
TCGA-D7-A74B-01A-12D-A33T-08	0.078947368	low TMB group
TCGA-D7-6522-01A-11D-1800-08	0.078947368	low TMB group
TCGA-D7-A6ET-01A-32D-A32N-08	0.078947368	low TMB group
TCGA-CG-5716-01A-21D-1800-08	0.078947368	low TMB group
TCGA-BR-A4IV-01A-31D-A25D-08	0.105263158	low TMB group
TCGA-HU-A4HB-01A-12D-A25D-08	0.105263158	low TMB group
TCGA-BR-8371-01A-11D-2340-08	0.105263158	low TMB group
TCGA-D7-8574-01A-13D-2340-08	0.131578947	low TMB group
TCGA-BR-A453-01A-11D-A24D-08	0.184210526	low TMB group
TCGA-MX-A5UG-01A-21D-A31L-08	0.210526316	low TMB group
TCGA-BR-8384-01A-21D-2394-08	0.210526316	low TMB group
TCGA-BR-8364-01A-11D-2340-08	0.210526316	low TMB group
TCGA-BR-6803-01A-11D-1882-08	0.236842105	low TMB group
TCGA-VQ-A927-01A-12D-A410-08	0.236842105	low TMB group
TCGA-BR-A4J2-01A-21D-A25D-08	0.289473684	low TMB group
TCGA-BR-A4J7-01A-31D-A25D-08	0.315789474	low TMB group
TCGA-BR-A4IU-01A-22D-A25D-08	0.342105263	low TMB group
TCGA-BR-8592-01A-11D-2394-08	0.368421053	low TMB group
TCGA-RD-A8N5-01A-12D-A364-08	0.368421053	low TMB group
TCGA-D7-A748-01A-12D-A32N-08	0.368421053	low TMB group
TCGA-BR-8365-01A-21D-2340-08	0.394736842	low TMB group
TCGA-BR-4187-01A-01D-1126-08	0.394736842	low TMB group
TCGA-CG-5717-01A-11D-1600-08	0.421052632	low TMB group
TCGA-VQ-A94P-01A-13D-A410-08	0.421052632	low TMB group
TCGA-BR-6564-01A-12D-1882-08	0.447368421	low TMB group
TCGA-BR-8291-01A-11D-2340-08	0.473684211	low TMB group
TCGA-RD-A7BW-01A-11D-A32N-08	0.552631579	low TMB group
TCGA-HU-A4GY-01A-21D-A24D-08	0.552631579	low TMB group
TCGA-CD-5803-01A-11D-1600-08	0.578947368	low TMB group
TCGA-BR-A4J9-01A-12D-A25D-08	0.605263158	low TMB group
TCGA-BR-6563-01A-13D-2053-08	0.631578947	low TMB group
TCGA-VQ-AA6F-01A-31D-A410-08	0.684210526	low TMB group
TCGA-BR-8058-01A-31D-2340-08	0.710526316	low TMB group
TCGA-BR-4294-01A-01D-1126-08	0.736842105	low TMB group
TCGA-BR-6709-01A-11D-1882-08	0.736842105	low TMB group
TCGA-BR-7957-01A-11D-2201-08	0.736842105	low TMB group
TCGA-BR-8677-01A-11D-2394-08	0.789473684	low TMB group
TCGA-CD-8532-01A-11D-2340-08	0.789473684	low TMB group
TCGA-CG-4455-01A-01D-1158-08	0.789473684	low TMB group
TCGA-CG-5732-01A-11D-1600-08	0.789473684	low TMB group
TCGA-BR-7722-01A-31D-2201-08	0.815789474	low TMB group
TCGA-CD-5799-01A-11D-1600-08	0.815789474	low TMB group
TCGA-CG-4462-01A-01D-1158-08	0.842105263	low TMB group
TCGA-VQ-A8PD-01A-11D-A410-08	0.842105263	low TMB group
TCGA-BR-A4J6-01A-11D-A25D-08	0.842105263	low TMB group
TCGA-FP-7735-01A-11D-2053-08	0.868421053	low TMB group
TCGA-BR-6705-01A-12D-1882-08	0.868421053	low TMB group
TCGA-BR-8380-01A-11D-2340-08	0.894736842	low TMB group
TCGA-BR-6456-01A-11D-1800-08	0.894736842	low TMB group
TCGA-CG-5734-01A-11D-1600-08	0.894736842	low TMB group
TCGA-FP-7998-01A-11D-2201-08	0.921052632	low TMB group
TCGA-B7-A5TK-01A-12D-A31L-08	0.921052632	low TMB group
TCGA-BR-4255-01A-01D-1126-08	0.921052632	low TMB group
TCGA-VQ-A8PM-01A-21D-A410-08	0.921052632	low TMB group
TCGA-BR-4183-01A-02D-1126-08	0.947368421	low TMB group
TCGA-BR-7196-01A-11D-2053-08	0.947368421	low TMB group
TCGA-KB-A93G-01A-11D-A397-08	0.947368421	low TMB group
TCGA-VQ-A91W-01A-11D-A410-08	0.947368421	low TMB group
TCGA-HU-A4G2-01A-11D-A25D-08	0.973684211	low TMB group
TCGA-BR-4279-01A-01D-1126-08	0.973684211	low TMB group
TCGA-IN-AB1V-01A-21D-A410-08	0.973684211	low TMB group
TCGA-RD-A7BS-01A-11D-A32N-08	0.973684211	low TMB group
TCGA-F1-A72C-01A-21D-A33T-08	1	low TMB group
TCGA-R5-A7ZF-01A-11D-A34U-08	1	low TMB group
TCGA-BR-6801-01A-11D-1882-08	1	low TMB group
TCGA-D7-8576-01A-11D-2340-08	1	low TMB group
TCGA-HU-8610-01A-22D-2394-08	1.026315789	low TMB group
TCGA-VQ-A91Y-01A-11D-A410-08	1.052631579	low TMB group
TCGA-CD-8534-01A-11D-2340-08	1.105263158	low TMB group
TCGA-CG-5719-01A-11D-1600-08	1.105263158	low TMB group
TCGA-VQ-A8PS-01A-11D-A410-08	1.131578947	low TMB group
TCGA-CD-8526-01A-11D-2340-08	1.131578947	low TMB group
TCGA-BR-8367-01A-11D-2340-08	1.131578947	low TMB group
TCGA-VQ-A8P8-01A-11D-A397-08	1.131578947	low TMB group
TCGA-RD-A8MW-01A-11D-A364-08	1.157894737	low TMB group
TCGA-BR-8296-01A-11D-2340-08	1.157894737	low TMB group
TCGA-D7-6518-01A-11D-1800-08	1.157894737	low TMB group
TCGA-D7-8578-01A-21D-2340-08	1.184210526	low TMB group
TCGA-ZA-A8F6-01A-23D-A364-08	1.184210526	low TMB group
TCGA-CG-4301-01A-01D-1158-08	1.210526316	low TMB group
TCGA-BR-8484-01A-11D-2394-08	1.210526316	low TMB group
TCGA-VQ-A8PF-01A-11D-A410-08	1.210526316	low TMB group
TCGA-CD-5802-01A-11D-1600-08	1.210526316	low TMB group
TCGA-D7-A747-01A-22D-A33T-08	1.210526316	low TMB group
TCGA-R5-A804-01A-11D-A364-08	1.236842105	low TMB group
TCGA-CD-5798-01A-11D-1600-08	1.236842105	low TMB group
TCGA-IN-A7NR-01A-11D-A34U-08	1.236842105	low TMB group
TCGA-BR-A4J5-01A-21D-A25D-08	1.263157895	low TMB group
TCGA-BR-8486-01A-31D-2394-08	1.263157895	low TMB group
TCGA-D7-6519-01A-11D-1800-08	1.289473684	low TMB group
TCGA-VQ-A94O-01A-11D-A410-08	1.289473684	low TMB group
TCGA-CG-5722-01A-21D-1600-08	1.289473684	low TMB group
TCGA-BR-8295-01A-11D-2340-08	1.289473684	low TMB group
TCGA-D7-6521-01A-11D-1800-08	1.315789474	low TMB group
TCGA-MX-A663-01A-11D-A31L-08	1.368421053	low TMB group
TCGA-D7-6520-01A-11D-1800-08	1.368421053	low TMB group
TCGA-D7-A6F2-01A-12D-A31L-08	1.394736842	low TMB group
TCGA-D7-8575-01A-11D-2340-08	1.394736842	low TMB group
TCGA-CG-4475-01A-01D-1158-08	1.421052632	low TMB group
TCGA-RD-A8MV-01A-11D-A364-08	1.447368421	low TMB group
TCGA-HU-A4H6-01A-11D-A25D-08	1.447368421	low TMB group
TCGA-CD-8530-01A-11D-2340-08	1.447368421	low TMB group
TCGA-BR-8686-01A-11D-2394-08	1.473684211	low TMB group
TCGA-VQ-A928-01A-11D-A410-08	1.473684211	low TMB group
TCGA-FP-A8CX-01A-11D-A364-08	1.5	low TMB group
TCGA-HU-8245-01A-11D-2340-08	1.526315789	low TMB group
TCGA-CG-5720-01A-11D-1600-08	1.526315789	low TMB group
TCGA-BR-A4CR-01A-11D-A24D-08	1.526315789	low TMB group
TCGA-VQ-A8PZ-01A-11D-A410-08	1.526315789	low TMB group
TCGA-BR-A4J8-01A-11D-A25D-08	1.552631579	low TMB group
TCGA-BR-8682-01A-11D-2394-08	1.578947368	low TMB group
TCGA-VQ-AA6K-01A-11D-A410-08	1.605263158	low TMB group
TCGA-D7-6817-01A-11D-1882-08	1.631578947	low TMB group
TCGA-BR-6707-01A-11D-1882-08	1.631578947	low TMB group
TCGA-VQ-A8DZ-01A-11D-A364-08	1.631578947	low TMB group
TCGA-BR-6457-01A-21D-1800-08	1.631578947	low TMB group
TCGA-EQ-5647-01A-01D-1600-08	1.657894737	low TMB group
TCGA-CG-4304-01A-01D-1158-08	1.657894737	low TMB group
TCGA-RD-A8N1-01A-12D-A364-08	1.684210526	low TMB group
TCGA-CD-A4MH-01A-11D-A25D-08	1.684210526	low TMB group
TCGA-VQ-A8DV-01A-12D-A364-08	1.684210526	low TMB group
TCGA-BR-A4J1-01A-11D-A25D-08	1.684210526	low TMB group
TCGA-FP-7916-01A-11D-2201-08	1.684210526	low TMB group
TCGA-VQ-AA69-01A-11D-A410-08	1.710526316	low TMB group
TCGA-VQ-A8PY-01A-11D-A410-08	1.710526316	low TMB group
TCGA-R5-A7ZR-01A-11D-A34U-08	1.736842105	low TMB group
TCGA-IN-7806-01A-11D-2053-08	1.763157895	low TMB group
TCGA-BR-8590-01A-11D-2394-08	1.763157895	low TMB group
TCGA-CD-A489-01A-11D-A24D-08	1.763157895	low TMB group
TCGA-CD-5804-01A-12D-2053-08	1.789473684	low TMB group
TCGA-VQ-A94T-01A-11D-A410-08	1.789473684	low TMB group
TCGA-CD-8525-01A-11D-2340-08	1.789473684	low TMB group
TCGA-D7-6820-01A-11D-1882-08	1.815789474	low TMB group
TCGA-D7-8573-01A-11D-2340-08	1.815789474	low TMB group
TCGA-BR-8381-01A-11D-2394-08	1.815789474	low TMB group
TCGA-BR-8297-01A-12D-2340-08	1.815789474	low TMB group
TCGA-B7-A5TN-01A-21D-A31L-08	1.815789474	low TMB group
TCGA-D7-6524-01A-11D-1800-08	1.815789474	low TMB group
TCGA-VQ-AA6B-01A-11D-A410-08	1.815789474	low TMB group
TCGA-BR-8285-01A-11D-2340-08	1.842105263	low TMB group
TCGA-BR-A4J4-01A-12D-A25D-08	1.894736842	low TMB group
TCGA-VQ-A8PK-01A-12D-A410-08	1.894736842	low TMB group
TCGA-BR-8676-01A-11D-2394-08	1.894736842	low TMB group
TCGA-MX-A666-01A-11D-A31L-08	1.894736842	low TMB group
TCGA-HU-A4G6-01A-11D-A24D-08	1.894736842	low TMB group
TCGA-IN-A6RJ-01A-21D-A33T-08	1.894736842	low TMB group
TCGA-HU-A4GD-01A-11D-A25D-08	1.894736842	low TMB group
TCGA-BR-7901-01A-11D-2201-08	1.921052632	low TMB group
TCGA-KB-A6F7-01A-12D-A32N-08	1.921052632	low TMB group
TCGA-BR-8373-01A-11D-2340-08	1.947368421	low TMB group
TCGA-CG-4300-01A-01D-1158-08	1.947368421	low TMB group
TCGA-HF-7133-01A-11D-2053-08	1.947368421	low TMB group
TCGA-IN-A6RI-01A-11D-A32N-08	1.973684211	low TMB group
TCGA-VQ-A923-01A-11D-A410-08	1.973684211	low TMB group
TCGA-D7-A4YX-01A-11D-A25D-08	2.026315789	low TMB group
TCGA-IN-A7NU-01A-22D-A34U-08	2.026315789	low TMB group
TCGA-BR-4188-01A-01D-1126-08	2.026315789	low TMB group
TCGA-BR-A44U-01A-11D-A24D-08	2.026315789	low TMB group
TCGA-HU-A4G3-01A-11D-A24D-08	2.052631579	low TMB group
TCGA-BR-4253-01A-01D-1126-08	2.052631579	low TMB group
TCGA-HF-7136-01A-11D-2053-08	2.052631579	low TMB group
TCGA-IN-7808-01A-11D-2201-08	2.052631579	low TMB group
TCGA-BR-8080-01A-11D-2340-08	2.078947368	low TMB group
TCGA-VQ-AA6A-01A-11D-A410-08	2.078947368	low TMB group
TCGA-BR-6455-01A-11D-1800-08	2.078947368	low TMB group
TCGA-CG-5718-01A-11D-1600-08	2.078947368	low TMB group
TCGA-D7-8579-01A-11D-2340-08	2.105263158	low TMB group
TCGA-HF-7131-01A-11D-2053-08	2.105263158	low TMB group
TCGA-BR-7959-01A-11D-2340-08	2.105263158	low TMB group
TCGA-FP-A4BF-01A-12D-A24D-08	2.131578947	low TMB group
TCGA-HU-8608-01A-11D-2394-08	2.131578947	low TMB group
TCGA-CG-4474-01A-02D-1158-08	2.131578947	low TMB group
TCGA-CG-4443-01A-01D-1158-08	2.131578947	low TMB group
TCGA-ZQ-A9CR-01A-11D-A397-08	2.131578947	low TMB group
TCGA-BR-A4QM-01A-12D-A25D-08	2.131578947	low TMB group
TCGA-CG-4476-01A-01D-1158-08	2.157894737	low TMB group
TCGA-CG-4449-01A-01D-1158-08	2.157894737	low TMB group
TCGA-VQ-A8E2-01A-11D-A364-08	2.184210526	low TMB group
TCGA-IN-A6RN-01A-12D-A33T-08	2.184210526	low TMB group
TCGA-VQ-A8E7-01B-11D-A410-08	2.210526316	low TMB group
TCGA-D7-8570-01A-11D-2340-08	2.210526316	low TMB group
TCGA-BR-4267-01A-01D-1126-08	2.210526316	low TMB group
TCGA-CD-A486-01A-11D-A24D-08	2.236842105	low TMB group
TCGA-F1-6875-01A-11D-2053-08	2.263157895	low TMB group
TCGA-BR-8077-01A-11D-2340-08	2.263157895	low TMB group
TCGA-BR-8588-01A-11D-2394-08	2.289473684	low TMB group
TCGA-R5-A7O7-01A-11D-A33T-08	2.289473684	low TMB group
TCGA-VQ-A91Q-01A-12D-A410-08	2.315789474	low TMB group
TCGA-VQ-A8PC-01A-11D-A397-08	2.315789474	low TMB group
TCGA-FP-8631-01A-11D-2394-08	2.315789474	low TMB group
TCGA-VQ-AA6J-01A-11D-A410-08	2.368421053	low TMB group
TCGA-CD-8528-01A-11D-2340-08	2.421052632	low TMB group
TCGA-CG-4441-01A-01D-1800-08	2.421052632	low TMB group
TCGA-FP-8211-01A-11D-2340-08	2.473684211	low TMB group
TCGA-VQ-A922-01A-11D-A410-08	2.473684211	low TMB group
TCGA-IN-A6RS-01A-12D-A34U-08	2.473684211	low TMB group
TCGA-CG-4436-01A-01D-1158-08	2.473684211	low TMB group
TCGA-R5-A7ZE-01B-11D-A34U-08	2.5	low TMB group
TCGA-BR-A452-01A-91D-A25D-08	2.5	low TMB group
TCGA-BR-6565-01A-11D-1800-08	2.5	low TMB group
TCGA-RD-A8N9-01A-12D-A397-08	2.5	low TMB group
TCGA-D7-A6EX-01A-11D-A31L-08	2.5	low TMB group
TCGA-VQ-A91N-01A-11D-A410-08	2.526315789	low TMB group
TCGA-VQ-A8E0-01A-11D-A410-08	2.526315789	low TMB group
TCGA-CD-5800-01A-11D-1600-08	2.605263158	low TMB group
TCGA-BR-A4PF-01A-11D-A25D-08	2.605263158	low TMB group
TCGA-BR-8370-01A-11D-2340-08	2.605263158	low TMB group
TCGA-BR-7716-01A-21D-2053-08	2.631578947	low TMB group
TCGA-IP-7968-01A-11D-2201-08	2.631578947	low TMB group
TCGA-BR-7715-01A-11D-2053-08	2.631578947	low TMB group
TCGA-SW-A7EB-01A-11D-A34U-08	2.631578947	low TMB group
TCGA-VQ-AA6I-01A-11D-A410-08	2.631578947	low TMB group
TCGA-VQ-A8PE-01A-11D-A410-08	2.657894737	low TMB group
TCGA-D7-A6F0-01A-11D-A31L-08	2.657894737	high TMB group
TCGA-BR-8678-01A-11D-2394-08	2.684210526	high TMB group
TCGA-3M-AB47-01A-22D-A410-08	2.684210526	high TMB group
TCGA-IN-A7NT-01A-21D-A34U-08	2.710526316	high TMB group
TCGA-CD-8533-01A-11D-2340-08	2.710526316	high TMB group
TCGA-D7-5579-01A-01D-1600-08	2.710526316	high TMB group
TCGA-VQ-A925-01A-11D-A410-08	2.763157895	high TMB group
TCGA-IN-AB1X-01A-11D-A397-08	2.763157895	high TMB group
TCGA-FP-8099-01A-11D-2340-08	2.763157895	high TMB group
TCGA-CG-5724-01A-11D-1600-08	2.789473684	high TMB group
TCGA-BR-A4QI-01A-12D-A25D-08	2.815789474	high TMB group
TCGA-BR-7717-01A-11D-2053-08	2.815789474	high TMB group
TCGA-VQ-A8PU-01A-12D-A410-08	2.842105263	high TMB group
TCGA-R5-A805-01A-11D-A364-08	2.842105263	high TMB group
TCGA-D7-6815-01A-11D-1882-08	2.868421053	high TMB group
TCGA-BR-6706-01A-11D-1882-08	2.868421053	high TMB group
TCGA-BR-8690-01A-11D-2394-08	2.894736842	high TMB group
TCGA-BR-6454-01A-11D-1800-08	2.894736842	high TMB group
TCGA-FP-A9TM-01A-11D-A397-08	2.894736842	high TMB group
TCGA-IN-8462-01A-11D-2340-08	2.921052632	high TMB group
TCGA-CG-5725-01A-11D-1600-08	2.921052632	high TMB group
TCGA-HU-8243-01A-11D-2340-08	2.921052632	high TMB group
TCGA-D7-A6EV-01A-11D-A31L-08	2.947368421	high TMB group
TCGA-HU-8244-01A-11D-2340-08	2.947368421	high TMB group
TCGA-BR-8286-01A-12D-2340-08	2.973684211	high TMB group
TCGA-VQ-A91A-01A-11D-A410-08	2.973684211	high TMB group
TCGA-HU-A4GC-01A-12D-A25D-08	3	high TMB group
TCGA-HU-A4GF-01A-11D-A24D-08	3	high TMB group
TCGA-VQ-A92D-01A-11D-A410-08	3.052631579	high TMB group
TCGA-D7-5577-01A-01D-1600-08	3.052631579	high TMB group
TCGA-VQ-A8DT-01A-11D-A364-08	3.105263158	high TMB group
TCGA-BR-6453-01A-11D-1800-08	3.105263158	high TMB group
TCGA-BR-8483-01A-31D-2394-08	3.131578947	high TMB group
TCGA-VQ-AA6G-01A-11D-A410-08	3.157894737	high TMB group
TCGA-BR-A4IY-01A-11D-A25D-08	3.157894737	high TMB group
TCGA-CG-5727-01A-11D-1600-08	3.184210526	high TMB group
TCGA-BR-8683-01A-11D-2394-08	3.184210526	high TMB group
TCGA-CG-4440-01A-01D-1158-08	3.184210526	high TMB group
TCGA-BR-8679-01A-11D-2394-08	3.236842105	high TMB group
TCGA-BR-4366-01A-01D-1158-08	3.236842105	high TMB group
TCGA-CD-8524-01A-11D-2340-08	3.263157895	high TMB group
TCGA-BR-8369-01A-11D-2340-08	3.263157895	high TMB group
TCGA-CG-4438-01A-01D-1158-08	3.342105263	high TMB group
TCGA-EQ-8122-01A-11D-2340-08	3.342105263	high TMB group
TCGA-HU-A4H0-01A-11D-A25D-08	3.342105263	high TMB group
TCGA-CG-5730-01A-11D-1600-08	3.368421053	high TMB group
TCGA-VQ-A91U-01A-11D-A410-08	3.368421053	high TMB group
TCGA-VQ-A8DU-01A-11D-A364-08	3.421052632	high TMB group
TCGA-CG-4444-01A-01D-1158-08	3.421052632	high TMB group
TCGA-BR-A4PD-01A-11D-A25D-08	3.421052632	high TMB group
TCGA-HU-8249-01A-11D-2340-08	3.447368421	high TMB group
TCGA-D7-6525-01A-11D-1800-08	3.447368421	high TMB group
TCGA-BR-A4CS-01A-11D-A24D-08	3.447368421	high TMB group
TCGA-VQ-A91Z-01A-11D-A410-08	3.447368421	high TMB group
TCGA-CG-4477-01A-01D-1158-08	3.473684211	high TMB group
TCGA-HU-A4GP-01A-11D-A25D-08	3.5	high TMB group
TCGA-RD-A8N6-01A-11D-A364-08	3.5	high TMB group
TCGA-VQ-A8PJ-01A-11D-A410-08	3.5	high TMB group
TCGA-IN-A6RR-01A-12D-A32N-08	3.526315789	high TMB group
TCGA-BR-8366-01A-11D-2340-08	3.578947368	high TMB group
TCGA-IN-A6RP-01A-21D-A33T-08	3.578947368	high TMB group
TCGA-BR-8687-01A-11D-2394-08	3.578947368	high TMB group
TCGA-BR-4371-01A-01D-1158-08	3.631578947	high TMB group
TCGA-D7-A74A-01A-11D-A32N-08	3.684210526	high TMB group
TCGA-VQ-A94U-01A-12D-A410-08	3.736842105	high TMB group
TCGA-CD-5813-01A-11D-1600-08	3.736842105	high TMB group
TCGA-D7-8572-01A-11D-2340-08	3.763157895	high TMB group
TCGA-BR-7723-01A-11D-2053-08	3.763157895	high TMB group
TCGA-BR-A4CQ-01A-12D-A25D-08	3.789473684	high TMB group
TCGA-CD-A487-01A-21D-A24D-08	3.815789474	high TMB group
TCGA-BR-4369-01A-01D-1158-08	3.815789474	high TMB group
TCGA-BR-7958-01A-21D-2340-08	3.868421053	high TMB group
TCGA-D7-6818-01A-11D-1882-08	3.947368421	high TMB group
TCGA-HU-A4H2-01A-11D-A25D-08	4.026315789	high TMB group
TCGA-HU-8604-01A-11D-2394-08	4.078947368	high TMB group
TCGA-KB-A93J-01A-11D-A397-08	4.157894737	high TMB group
TCGA-VQ-A8DL-01A-11D-A364-08	4.184210526	high TMB group
TCGA-HU-A4HD-01A-11D-A25D-08	4.184210526	high TMB group
TCGA-VQ-AA68-01A-11D-A410-08	4.263157895	high TMB group
TCGA-3M-AB46-01A-11D-A410-08	4.263157895	high TMB group
TCGA-HU-8238-01A-11D-2340-08	4.263157895	high TMB group
TCGA-CD-8529-01A-11D-2340-08	4.315789474	high TMB group
TCGA-D7-6526-01A-11D-1800-08	4.342105263	high TMB group
TCGA-BR-7197-01A-11D-2201-08	4.368421053	high TMB group
TCGA-D7-6527-01A-11D-1800-08	4.447368421	high TMB group
TCGA-IN-8663-01A-11D-2394-08	4.473684211	high TMB group
TCGA-CD-A48C-01A-11D-A24D-08	4.526315789	high TMB group
TCGA-EQ-A4SO-01A-11D-A25D-08	4.657894737	high TMB group
TCGA-B7-A5TJ-01A-11D-A31L-08	4.657894737	high TMB group
TCGA-VQ-A8P5-01A-11D-A397-08	4.710526316	high TMB group
TCGA-KB-A93H-01A-11D-A397-08	4.763157895	high TMB group
TCGA-BR-8289-01A-11D-2340-08	4.894736842	high TMB group
TCGA-CG-4466-01A-01D-1158-08	4.894736842	high TMB group
TCGA-BR-8284-01A-11D-2340-08	4.894736842	high TMB group
TCGA-D7-5578-01A-01D-1600-08	4.921052632	high TMB group
TCGA-VQ-A91X-01A-12D-A410-08	4.921052632	high TMB group
TCGA-BR-8060-01A-11D-2340-08	4.947368421	high TMB group
TCGA-BR-A4PE-01A-31D-A25D-08	5	high TMB group
TCGA-VQ-A8PH-01A-12D-A410-08	5.157894737	high TMB group
TCGA-BR-4191-01A-02D-1126-08	5.210526316	high TMB group
TCGA-RD-A7BT-01A-11D-A33T-08	5.289473684	high TMB group
TCGA-BR-4357-01A-01D-1158-08	5.289473684	high TMB group
TCGA-D7-A4YU-01A-21D-A25D-08	5.394736842	high TMB group
TCGA-VQ-A91S-01A-11D-A410-08	5.447368421	high TMB group
TCGA-CD-A48A-01A-12D-A24D-08	5.5	high TMB group
TCGA-CD-8531-01A-11D-2340-08	5.789473684	high TMB group
TCGA-RD-A7C1-01A-11D-A32N-08	5.815789474	high TMB group
TCGA-CD-8527-01A-11D-2340-08	5.868421053	high TMB group
TCGA-VQ-A91V-01A-11D-A410-08	6.052631579	high TMB group
TCGA-CD-5801-01A-11D-1600-08	6.263157895	high TMB group
TCGA-FP-7829-01A-11D-2053-08	6.315789474	high TMB group
TCGA-CD-8535-01A-11D-2340-08	6.394736842	high TMB group
TCGA-BR-6458-01A-11D-1800-08	6.394736842	high TMB group
TCGA-D7-6822-01A-11D-1882-08	6.5	high TMB group
TCGA-D7-A4Z0-01A-22D-A25D-08	6.5	high TMB group
TCGA-VQ-AA64-01A-11D-A410-08	6.552631579	high TMB group
TCGA-HU-A4H5-01A-21D-A25D-08	6.763157895	high TMB group
TCGA-BR-8485-01A-11D-2394-08	6.763157895	high TMB group
TCGA-IN-A6RO-01A-12D-A33T-08	6.789473684	high TMB group
TCGA-D7-6528-01A-11D-1800-08	6.789473684	high TMB group
TCGA-HF-7134-01A-11D-2053-08	6.921052632	high TMB group
TCGA-D7-A4YT-01A-11D-A25D-08	6.921052632	high TMB group
TCGA-VQ-A94R-01A-11D-A410-08	7	high TMB group
TCGA-VQ-A8P3-01A-11D-A364-08	7.052631579	high TMB group
TCGA-D7-A6EZ-01A-11D-A31L-08	7.236842105	high TMB group
TCGA-IN-A6RL-01A-11D-A32N-08	7.657894737	high TMB group
TCGA-F1-A448-01A-11D-A24D-08	7.947368421	high TMB group
TCGA-CG-4469-01A-01D-1158-08	8.026315789	high TMB group
TCGA-BR-7704-01A-11D-2053-08	8.5	high TMB group
TCGA-BR-6802-01A-11D-1882-08	9.289473684	high TMB group
TCGA-B7-5818-01A-11D-1600-08	9.894736842	high TMB group
TCGA-HU-A4H4-01A-21D-A25D-08	10.97368421	high TMB group
TCGA-CG-4437-01A-01D-1800-08	11.23684211	high TMB group
TCGA-RD-A8NB-01A-12D-A397-08	11.84210526	high TMB group
TCGA-D7-A4YY-01A-11D-A25D-08	12.81578947	high TMB group
TCGA-HU-A4GH-01A-11D-A24D-08	12.86842105	high TMB group
TCGA-VQ-A8PX-01A-12D-A410-08	13.86842105	high TMB group
TCGA-VQ-AA6D-01A-11D-A410-08	14.89473684	high TMB group
TCGA-B7-A5TI-01A-11D-A31L-08	15.78947368	high TMB group
TCGA-BR-8059-01A-11D-2340-08	16.39473684	high TMB group
TCGA-BR-7703-01A-11D-2053-08	16.52631579	high TMB group
TCGA-BR-4363-01A-01D-1158-08	16.60526316	high TMB group
TCGA-SW-A7EA-01A-12D-A34U-08	16.60526316	high TMB group
TCGA-CG-4465-01A-01D-1158-08	16.65789474	high TMB group
TCGA-CD-A4MJ-01A-11D-A25D-08	17.42105263	high TMB group
TCGA-VQ-A91E-01A-31D-A410-08	17.52631579	high TMB group
TCGA-HJ-7597-01A-21D-2201-08	18.07894737	high TMB group
TCGA-VQ-A8E3-01A-11D-A397-08	19.39473684	high TMB group
TCGA-BR-6566-01A-11D-1800-08	19.52631579	high TMB group
TCGA-R5-A7ZI-01A-11D-A34U-08	21.10526316	high TMB group
TCGA-CD-A4MI-01A-21D-A25D-08	21.31578947	high TMB group
TCGA-BR-8081-01A-11D-2340-08	21.39473684	high TMB group
TCGA-BR-4280-01A-01D-1126-08	21.42105263	high TMB group
TCGA-VQ-A8PB-01A-11D-A397-08	21.78947368	high TMB group
TCGA-HU-A4G9-01A-11D-A24D-08	21.81578947	high TMB group
TCGA-B7-5816-01A-21D-1600-08	22.13157895	high TMB group
TCGA-VQ-A8PO-01A-11D-A410-08	22.18421053	high TMB group
TCGA-BR-8382-01A-11D-2394-08	22.81578947	high TMB group
TCGA-BR-8589-01A-11D-2394-08	23.02631579	high TMB group
TCGA-D7-A4YV-01A-11D-A25D-08	23.15789474	high TMB group
TCGA-F1-6874-01A-11D-1882-08	23.92105263	high TMB group
TCGA-CD-8536-01A-11D-2340-08	24.05263158	high TMB group
TCGA-BR-8360-01A-11D-2340-08	24.55263158	high TMB group
TCGA-BR-6852-01A-11D-1882-08	24.71052632	high TMB group
TCGA-HU-A4GN-01A-11D-A25D-08	24.81578947	high TMB group
TCGA-BR-7707-01A-11D-2053-08	25.07894737	high TMB group
TCGA-HU-A4H3-01A-21D-A25D-08	25.13157895	high TMB group
TCGA-BR-4256-01A-01D-1126-08	25.15789474	high TMB group
TCGA-BR-8368-01A-11D-2340-08	27.86842105	high TMB group
TCGA-BR-4370-01A-01D-1158-08	28.31578947	high TMB group
TCGA-BR-4257-01A-01D-1126-08	29.13157895	high TMB group
TCGA-HF-7132-01A-11D-2053-08	29.15789474	high TMB group
TCGA-CG-4306-01A-01D-1158-08	30.13157895	high TMB group
TCGA-CG-5733-01A-11D-1600-08	31.31578947	high TMB group
TCGA-BR-8363-01A-11D-2340-08	31.47368421	high TMB group
TCGA-D7-A6EY-01A-21D-A31L-08	31.81578947	high TMB group
TCGA-CG-4305-01A-01D-1158-08	32.21052632	high TMB group
TCGA-HU-A4H8-01A-11D-A25D-08	32.34210526	high TMB group
TCGA-BR-4368-01A-01D-1158-08	33.05263158	high TMB group
TCGA-HU-A4GX-01A-12D-A25D-08	33.39473684	high TMB group
TCGA-CG-5728-01A-11D-1600-08	34.92105263	high TMB group
TCGA-BR-8372-01A-11D-2340-08	34.97368421	high TMB group
TCGA-BR-7851-01A-11D-2201-08	35.07894737	high TMB group
TCGA-HU-A4GT-01A-21D-A25D-08	35.34210526	high TMB group
TCGA-HU-A4GU-01A-11D-A25D-08	35.94736842	high TMB group
TCGA-CG-5726-01A-11D-1600-08	36.07894737	high TMB group
TCGA-VQ-A924-01A-11D-A410-08	36.07894737	high TMB group
TCGA-MX-A5UJ-01A-11D-A31L-08	36.26315789	high TMB group
TCGA-VQ-A91K-01A-11D-A410-08	36.47368421	high TMB group
TCGA-BR-4201-01A-01D-1126-08	37.31578947	high TMB group
TCGA-F1-6177-01A-11D-1800-08	37.36842105	high TMB group
TCGA-VQ-A8PT-01A-11D-A410-08	38.60526316	high TMB group
TCGA-VQ-A8PP-01A-21D-A410-08	38.65789474	high TMB group
TCGA-BR-4362-01A-01D-1158-08	39.42105263	high TMB group
TCGA-BR-4292-01A-01D-1126-08	39.57894737	high TMB group
TCGA-HU-A4G8-01A-11D-A25D-08	39.84210526	high TMB group
TCGA-FP-A4BE-01A-12D-A24D-08	40.05263158	high TMB group
TCGA-HF-A5NB-01A-11D-A31L-08	40.18421053	high TMB group
TCGA-BR-8591-01A-11D-2394-08	40.86842105	high TMB group
TCGA-CG-4442-01A-01D-1158-08	40.92105263	high TMB group
TCGA-HU-8602-01A-11D-2394-08	42.71052632	high TMB group
TCGA-BR-8361-01A-11D-2340-08	43.84210526	high TMB group
TCGA-BR-8078-01A-11D-2340-08	45.31578947	high TMB group
TCGA-CG-5723-01A-11D-1600-08	47.57894737	high TMB group
TCGA-HU-A4GQ-01A-11D-A25D-08	48.57894737	high TMB group
TCGA-BR-A4QL-01A-31D-A25D-08	50.15789474	high TMB group
TCGA-CG-4460-01A-01D-1158-08	51.21052632	high TMB group
TCGA-BR-4361-01A-01D-1158-08	59.89473684	high TMB group
TCGA-CD-A4MG-01A-11D-A25D-08	60.15789474	high TMB group
TCGA-VQ-A91D-01A-11D-A410-08	61.81578947	high TMB group
TCGA-BR-8487-01A-11D-2394-08	77.86842105	high TMB group
TCGA-BR-4184-01A-01D-1126-08	81.44736842	high TMB group
TCGA-BR-6452-01A-12D-1800-08	82.5	high TMB group
TCGA-CG-5721-01A-11D-1600-08	106.7368421	high TMB group
TCGA-BR-8680-01A-11D-2394-08	161.5263158	high TMB group
TCGA-VQ-A8P2-01A-11D-A364-08	170.3157895	high TMB group
