# Supplementary material for: Development of Tumor Mutation Burden-Related Prognostic Model and Novel Biomarker Identification in Stomach Adenocarcinoma
Source: Front Cell Dev Biol. 2022 Mar 23;10:790920. doi: 10.3389/fcell.2022.790920 (PMC8983817; doi:10.3389/fcell.2022.790920)
Supplement: Supplementary file 3 [file DataSheet1.ZIP › Supplementary files/Supplementary file 10 - georiskTest.txt]

id	futime	fustat	APOD	APOH	INHA	GLP2R	riskScore	risk
GSM2235751	8.301369863	0	23.21747719	0.110712856	0.063371366	0.080450779	0.474564427	low
GSM2235738	12.57534247	0	21.75770136	0.210591196	0.074981191	0.076919638	0.490146289	low
GSM2235735	11.91780822	0	18.06010571	0.20013424	0.081220165	0.077356329	0.49781665	low
GSM2235740	0.328767123	1	17.92109555	0.152393745	0.078301863	0.080419156	0.50184876	low
GSM2236077	3.123287671	0	18.79074628	0.205218444	0.069627974	0.081421567	0.509076169	low
GSM2235850	9.534246575	0	17.62689385	0.137833919	0.072300372	0.083797595	0.511530663	low
GSM2235865	2.712328767	1	17.80639445	0.153576656	0.071345002	0.083971522	0.515101312	low
GSM2235795	9.945205479	0	17.39227464	0.090715029	0.084166701	0.08528215	0.525812919	low
GSM2236078	11.67123288	0	19.85195812	0.198616566	0.099398103	0.07856363	0.529847421	low
GSM2235812	2.794520548	1	19.0968146	0.196747294	0.090849184	0.080727503	0.531525217	low
GSM2235730	4.02739726	1	17.79906952	0.131493691	0.097910836	0.081990966	0.533397261	low
GSM2235933	3.369863014	0	16.27142198	0.125987297	0.061992378	0.090132841	0.53514329	low
GSM2235903	10.76712329	0	20.97447368	0.189571747	0.08222621	0.085209844	0.547736023	low
GSM2235750	0.575342466	1	20.18027801	0.170998616	0.070746041	0.088673088	0.5498201	low
GSM2235852	3.945205479	1	13.33648473	0.099746214	0.075705713	0.090988952	0.553236354	low
GSM2235966	2.712328767	0	20.34290256	0.203493766	0.08481824	0.085245842	0.55512429	low
GSM2235958	12.49315068	0	18.36562403	0.151375453	0.075325041	0.089560034	0.557126798	low
GSM2235768	11.83561644	0	17.81697718	0.148246561	0.083885189	0.088458253	0.561136962	low
GSM2236054	6.493150685	1	18.15464432	0.138215323	0.086880568	0.088910787	0.56616011	low
GSM2235853	9.123287671	0	19.46117864	0.131033567	0.075242647	0.092056729	0.56927576	low
GSM2235742	0.246575342	0	21.36226948	0.118461904	0.096409341	0.088539756	0.573238657	low
GSM2235788	9.616438356	0	21.74072089	0.178006374	0.077848935	0.091645964	0.583226162	low
GSM2235712	8.876712329	0	22.95604201	0.282187706	0.074649974	0.088673088	0.585223362	low
GSM2236041	3.369863014	0	17.90384084	0.149873093	0.072346781	0.094287439	0.585443958	low
GSM2235719	0.082191781	0	21.19908882	0.175959205	0.082423742	0.091503688	0.58853986	low
GSM2235821	9.205479452	0	19.60867045	0.157244992	0.077354873	0.094413004	0.596469553	low
GSM2235905	0.164383562	0	18.43456865	0.167858133	0.071587136	0.095303578	0.596674601	low
GSM2235922	11.34246575	0	22.05844058	0.170341251	0.093507627	0.090517445	0.597173399	low
GSM2235746	9.123287671	0	16.21366011	0.188498179	0.079600754	0.093046476	0.597775551	low
GSM2235776	1.643835616	0	17.44872489	0.156086359	0.077345944	0.095425214	0.603140027	low
GSM2235961	11.5890411	0	19.1771525	0.191014064	0.075673495	0.09451166	0.603794036	low
GSM2236059	11.26027397	0	19.82034705	0.155492536	0.077957854	0.095800624	0.607265591	low
GSM2235729	0.410958904	0	20.15459676	0.139989819	0.086951153	0.095555591	0.615509286	low
GSM2235705	9.369863014	0	18.61233925	0.126951974	0.079464114	0.097855205	0.616853521	low
GSM2236058	11.17808219	0	17.86396662	0.199374178	0.079077515	0.095495385	0.618698735	low
GSM2235720	9.780821918	0	21.15052766	0.15327837	0.070580698	0.099434745	0.622599329	low
GSM2236080	1.150684932	1	18.67729222	0.164760597	0.094208812	0.094421462	0.625355953	low
GSM2235982	3.04109589	0	15.0951768	0.129062686	0.08171373	0.098734534	0.627052834	low
GSM2236036	3.369863014	0	19.27646972	0.174286136	0.0650862	0.100598251	0.628195781	low
GSM2235949	10.84931507	0	18.93184489	0.144645099	0.074504923	0.099762356	0.628549494	low
GSM2235925	11.01369863	0	17.42178643	0.187422835	0.0789024	0.097378511	0.629352457	low
GSM2235906	9.863013699	1	18.64054495	0.198868977	0.080045098	0.096936961	0.631409674	low
GSM2235794	9.945205479	0	20.62663206	0.247908946	0.092647461	0.092494706	0.63238148	low
GSM2235754	11.34246575	0	19.54428782	0.132310539	0.084499096	0.099170171	0.637019244	low
GSM2235810	0.575342466	1	14.59072976	0.177663105	0.074396138	0.100035404	0.639128557	low
GSM2235999	7.808219178	1	19.72867641	0.160821435	0.086174234	0.09801788	0.639175261	low
GSM2235991	2.630136986	1	15.09222462	0.149196725	0.077179774	0.100581262	0.639820349	low
GSM2236007	1.726027397	1	18.12832164	0.146721968	0.080839672	0.100165618	0.642654997	low
GSM2236043	3.287671233	0	19.94545736	0.150590726	0.076790329	0.100901111	0.643243433	low
GSM2235855	9.04109589	0	18.09540843	0.128199628	0.066857506	0.104054567	0.64445708	low
GSM2236001	10.19178082	0	18.40593866	0.160629596	0.071364867	0.10202107	0.645605944	low
GSM2235695	9.945205479	0	11.10905107	0.194749917	0.088491897	0.097686146	0.648473653	low
GSM2235944	10.35616438	0	16.66902586	0.123379912	0.06572357	0.105392068	0.651434607	low
GSM2235761	11.01369863	0	17.81260566	0.174405294	0.081502539	0.100285977	0.652917648	low
GSM2235908	10.10958904	0	18.88002858	0.146438882	0.087591681	0.100046678	0.653238618	low
GSM2235716	8.547945205	1	23.02954822	0.269343931	0.112695056	0.090307549	0.655710354	low
GSM2235756	11.50684932	0	20.54840265	0.216579296	0.072910835	0.100879753	0.656361047	low
GSM2235978	2.794520548	0	20.05820362	0.165608547	0.072868958	0.103108204	0.658791696	low
GSM2235935	1.561643836	0	18.43119322	0.131853963	0.076271115	0.103963646	0.660969533	low
GSM2236029	11.34246575	0	20.01454938	0.163917451	0.066554884	0.104891684	0.661870161	low
GSM2236067	1.397260274	0	12.45803806	0.218014013	0.084282604	0.099870885	0.666289816	low
GSM2235722	2.95890411	1	20.28494708	0.140918283	0.078728373	0.103818404	0.667269233	low
GSM2235817	4.520547945	1	18.30622847	0.14814905	0.068214167	0.105847156	0.667336146	low
GSM2235955	12.24657534	0	17.40806177	0.157454803	0.071093661	0.105097169	0.668837557	low
GSM2235763	8.95890411	1	11.6291063	0.191499683	0.061274261	0.106402692	0.671493802	low
GSM2236030	11.34246575	0	18.01285655	0.185543188	0.070238293	0.104695835	0.67284273	low
GSM2235723	9.698630137	0	18.81221784	0.136306621	0.077773163	0.10504239	0.673919358	low
GSM2235820	1.97260274	1	18.3599596	0.128708293	0.077908271	0.105350216	0.674244194	low
GSM2235930	6.082191781	1	16.85315006	0.165191267	0.088723568	0.101840859	0.675120717	low
GSM2235864	0.98630137	0	17.38723241	0.132846796	0.082498698	0.104501813	0.676339741	low
GSM2235717	0.246575342	1	22.51765749	0.099585735	0.076357871	0.107135279	0.678332788	low
GSM2235777	9.452054795	1	17.04312287	0.172122643	0.071486465	0.105638663	0.678480646	low
GSM2235734	11.83561644	0	20.33098497	0.089923487	0.078795428	0.107138793	0.67912729	low
GSM2235992	10.52054795	0	17.1638918	0.151190302	0.075265945	0.10580222	0.680046985	low
GSM2235883	1.561643836	1	18.59007636	0.154080592	0.075600214	0.105867568	0.682452018	low
GSM2236016	1.643835616	1	21.17670234	0.203114946	0.093282465	0.100221688	0.682597429	low
GSM2235840	7.561643836	1	19.46266051	0.180521927	0.078822768	0.104475764	0.685032335	low
GSM2236060	3.04109589	1	20.12190656	0.164760597	0.082903099	0.104223109	0.685404571	low
GSM2235757	3.287671233	1	20.04350867	0.175070028	0.066641329	0.107316288	0.685605458	low
GSM2235996	0.493150685	0	10.73699723	0.133030774	0.091593323	0.1040986	0.687570928	low
GSM2235981	2.95890411	0	19.24359563	0.176203059	0.07741841	0.105458019	0.689401567	low
GSM2235822	9.205479452	0	19.67608249	0.181910458	0.091462608	0.102393803	0.690620897	low
GSM2236003	10.35616438	0	18.38080881	0.135750367	0.069839905	0.108873153	0.691687896	low
GSM2235775	9.863013699	0	16.15263578	0.165081194	0.083259689	0.105160276	0.693105235	low
GSM2235929	4.931506849	1	18.1400599	0.141119376	0.080307716	0.106712071	0.693861416	low
GSM2235736	0.739726027	0	23.75988077	0.191499683	0.081475932	0.104436275	0.694047287	low
GSM2235975	5.01369863	0	21.21255046	0.144257933	0.08379802	0.105896042	0.695002282	low
GSM2235950	10.52054795	0	18.3120181	0.144548819	0.070120305	0.109020812	0.696251865	low
GSM2235724	0.821917808	1	20.90191482	0.104134379	0.080791322	0.108258587	0.696849379	low
GSM2236064	6.328767123	1	18.07090697	0.179233363	0.07342561	0.107482919	0.700146666	low
GSM2235778	1.890410959	0	18.8569688	0.161015166	0.085620733	0.105584892	0.700435053	low
GSM2235847	9.123287671	0	19.64137491	0.142442284	0.073965575	0.108737782	0.700501212	low
GSM2235863	10.93150685	0	17.66812379	0.128365768	0.07995962	0.108312264	0.702768832	low
GSM2235937	3.04109589	0	18.15809024	0.19137848	0.06497511	0.109302756	0.704318008	low
GSM2236022	8.547945205	0	19.03729649	0.176540779	0.106783467	0.10098136	0.704543697	low
GSM2235808	1.890410959	1	11.79226724	0.159094968	0.073605054	0.109156084	0.706839188	low
GSM2235967	0.821917808	1	16.65480495	0.099746214	0.087152935	0.109044917	0.71288275	low
GSM2235749	3.205479452	1	14.65343925	0.255325629	0.095989099	0.101511273	0.713737515	low
GSM2235773	1.397260274	1	15.52617202	0.227551209	0.076323042	0.106945092	0.715908891	low
GSM2236074	11.75342466	0	22.46308081	0.213596888	0.098047108	0.102835445	0.717556061	low
GSM2235998	10.02739726	0	20.27003216	0.136749927	0.089186806	0.107994382	0.720575148	low
GSM2236012	0.246575342	1	17.07667078	0.176203059	0.075992525	0.109494291	0.721272399	low
GSM2235901	4.767123288	1	17.51407968	0.15569078	0.071087294	0.111354059	0.721848047	low
GSM2235939	3.698630137	0	17.53826251	0.152393745	0.076012277	0.110536894	0.722790189	low
GSM2236011	2.136986301	1	15.36849108	0.163601932	0.080311126	0.109650963	0.726191969	low
GSM2236050	8.301369863	0	20.44441768	0.28280999	0.086163668	0.10391883	0.727230418	low
GSM2235986	2.876712329	0	19.37054102	0.163396009	0.078315002	0.110158065	0.727932259	low
GSM2235910	11.42465753	0	18.29002992	0.111691053	0.079927704	0.111967559	0.729615015	low
GSM2235781	9.452054795	0	21.26494204	0.123813598	0.079313711	0.111636891	0.730336736	low
GSM2236048	8.383561644	0	18.83255669	0.213203068	0.095418508	0.104994739	0.730745544	low
GSM2236083	0.575342466	0	16.60108247	0.192460244	0.079120744	0.109480341	0.732405364	low
GSM2235758	1.068493151	1	12.53682573	0.216439387	0.068703777	0.110965408	0.732849033	low
GSM2236084	10.52054795	0	20.19965312	0.173724205	0.080616093	0.109988768	0.734504902	low
GSM2236093	12.4109589	0	21.63559053	0.175850746	0.087994211	0.108441137	0.735779757	low
GSM2236006	1.97260274	1	12.45298481	0.206416286	0.095896603	0.10634134	0.739849145	low
GSM2235965	5.178082192	1	27.11692984	0.145008884	0.077807967	0.112471065	0.743773658	low
GSM2235707	9.534246575	0	22.35943475	0.250829331	0.082972024	0.108412591	0.751615169	low
GSM2235994	10.10958904	0	13.2444722	0.140629436	0.07862865	0.113787507	0.752207968	low
GSM2235725	10.02739726	0	22.32873259	0.112486583	0.078810008	0.114772664	0.754447245	low
GSM2236004	3.780821918	1	18.60504422	0.19173824	0.074343391	0.112894318	0.754677559	low
GSM2235993	10.35616438	0	18.78431496	0.16486061	0.078520835	0.113052785	0.75510678	low
GSM2235743	0.328767123	0	18.47703371	0.128199628	0.081699773	0.113846107	0.75593476	low
GSM2235783	6.164383562	1	15.9889131	0.111854207	0.070201011	0.117030035	0.75647576	low
GSM2236047	4.02739726	1	11.26912512	0.209223636	0.086007529	0.11054659	0.759942228	low
GSM2235791	2.054794521	1	22.96349135	0.218154514	0.088157152	0.109754946	0.763181649	low
GSM2236038	3.287671233	0	18.7426772	0.160231909	0.072322855	0.115471375	0.763792132	low
GSM2235952	0.082191781	1	18.97856359	0.046078841	0.078618886	0.118433099	0.764160705	low
GSM2235971	5.178082192	0	19.76987774	0.20654963	0.079681197	0.112190407	0.764193701	low
GSM2235946	10.76712329	0	18.15809024	0.212930653	0.093195803	0.109230077	0.765130489	low
GSM2236051	3.123287671	1	12.82328908	0.206146246	0.085959976	0.111251918	0.765827184	low
GSM2235909	1.479452055	1	20.80261683	0.20654963	0.082619153	0.112184113	0.770317826	low
GSM2236018	9.534246575	0	16.36525719	0.183569153	0.091304197	0.111341415	0.770419025	low
GSM2236042	3.04109589	0	23.66092791	0.193233668	0.096772044	0.109711765	0.77145169	low
GSM2235760	1.643835616	1	21.40200018	0.218884432	0.087850354	0.110733865	0.771638596	low
GSM2235945	3.04109589	1	17.74008734	0.131125115	0.078280662	0.116372726	0.773721085	low
GSM2235934	3.863013699	0	20.82630904	0.177774812	0.089425052	0.112187328	0.7738688	low
GSM2235732	9.698630137	0	20.85357518	0.171557358	0.085974983	0.113225474	0.77457586	low
GSM2235727	9.698630137	0	18.5191224	0.124581123	0.075569394	0.117276176	0.774735635	low
GSM2236076	2.876712329	0	21.28204683	0.202310051	0.072032792	0.115272503	0.776956304	low
GSM2236000	10.02739726	0	20.98740466	0.257328916	0.099354083	0.10745072	0.777204589	low
GSM2235969	5.260273973	0	23.85197313	0.183216779	0.080088599	0.114242635	0.777368209	low
GSM2235962	2.219178082	1	21.15052766	0.080957829	0.085608172	0.117197418	0.779523301	low
GSM2235988	5.753424658	0	18.37617314	0.192215878	0.084875814	0.113545012	0.782098886	low
GSM2235936	3.452054795	0	22.34855089	0.180975133	0.081663234	0.114558562	0.782380746	low
GSM2235972	4.684931507	0	28.61641801	0.18380772	0.080463064	0.114737605	0.784465184	low
GSM2236073	1.808219178	0	21.16878562	0.253716901	0.108111811	0.106695555	0.78658896	low
GSM2236009	2.219178082	1	19.6671977	0.146526953	0.092429022	0.114228424	0.788072023	low
GSM2236075	3.205479452	1	16.38795751	0.188498179	0.077780348	0.116269825	0.791991568	low
GSM2236031	11.01369863	0	18.59137516	0.1841449	0.077731735	0.116478648	0.792979022	low
GSM2236045	13.23287671	0	10.90871912	0.149011966	0.085428765	0.116419524	0.793311723	low
GSM2235815	9.287671233	0	14.76438738	0.152025974	0.085560837	0.116183913	0.793501641	low
GSM2236027	10.19178082	0	10.54144362	0.216158286	0.076373824	0.115952602	0.794380015	low
GSM2235924	11.09589041	0	18.26201301	0.200018049	0.08294477	0.114990298	0.794952603	low
GSM2235888	5.589041096	1	16.27216168	0.152293944	0.073730065	0.118863118	0.79567707	low
GSM2235762	3.205479452	1	19.0466201	0.189209563	0.0720452	0.117821352	0.796289458	low
GSM2235995	0.821917808	0	19.47916798	0.110877039	0.073737838	0.120530182	0.797796537	low
GSM2235921	11.42465753	0	16.96035252	0.167962169	0.079849121	0.11726106	0.798651848	low
GSM2236062	10.60273973	0	21.54119164	0.193491068	0.080517634	0.116037982	0.798738425	low
GSM2235721	9.780821918	0	20.71212228	0.145477262	0.087635886	0.116416346	0.799432976	low
GSM2235854	9.123287671	0	18.86634473	0.178561269	0.071840464	0.118942899	0.802934979	low
GSM2236071	9.369863014	0	16.28199465	0.230815607	0.069804491	0.117552585	0.803465947	low
GSM2236070	10.19178082	0	17.33371638	0.21501449	0.081448269	0.115766958	0.804723693	low
GSM2235907	10.10958904	0	20.7392739	0.14997574	0.086077521	0.117432496	0.80788841	low
GSM2236015	9.04109589	0	16.95209278	0.185067044	0.080284389	0.117808869	0.811334755	low
GSM2235823	0.739726027	1	18.68999691	0.130226017	0.085901744	0.118644959	0.811641074	low
GSM2235829	8.95890411	0	13.17139829	0.188023424	0.072198857	0.119589962	0.811963482	low
GSM2235904	1.726027397	0	18.83901342	0.194118998	0.080492886	0.117708011	0.814716068	low
GSM2235782	0.328767123	1	21.10622752	0.039346153	0.079309808	0.123890443	0.816868923	low
GSM2235878	10.2739726	0	17.86159249	0.173385224	0.062171965	0.122625234	0.816965418	low
GSM2235842	1.150684932	1	15.26402974	0.193094349	0.080155853	0.118204602	0.817537679	low
GSM2235744	4.02739726	1	17.87477464	0.134000475	0.080458159	0.120301726	0.817842381	low
GSM2235784	8.465753425	1	18.82895071	0.187194023	0.076414488	0.119145879	0.817862192	low
GSM2235879	0.493150685	1	18.51783921	0.147097308	0.086852804	0.118498045	0.818471466	low
GSM2236061	10.60273973	0	19.11911391	0.184956999	0.072962736	0.120045305	0.818785707	low
GSM2235728	2.876712329	1	17.93980032	0.142711628	0.077526963	0.120786369	0.81975688	low
GSM2235987	2.876712329	0	18.8010262	0.112977754	0.074332299	0.122553377	0.819788189	low
GSM2235979	3.452054795	0	18.77165186	0.159923796	0.074659932	0.12073378	0.819824337	low
GSM2235816	0.328767123	1	18.21031337	0.151835825	0.075780939	0.120825253	0.819930809	high
GSM2235889	7.643835616	1	22.89874646	0.094907453	0.081977222	0.121543732	0.820389918	high
GSM2235741	10.43835616	0	18.53839227	0.178786215	0.06350786	0.122584777	0.821658528	high
GSM2235954	12.24657534	0	19.61315369	0.170453789	0.073156064	0.12083512	0.821852024	high
GSM2235848	3.287671233	1	18.91489187	0.106012414	0.074093629	0.123247112	0.823696231	high
GSM2235699	1.890410959	1	23.46694081	0.197624124	0.081911648	0.118054127	0.823955495	high
GSM2235771	11.75342466	0	14.85347714	0.188263533	0.080214729	0.11905497	0.824313515	high
GSM2235792	7.561643836	1	23.12515862	0.177432737	0.081346405	0.119052266	0.825107087	high
GSM2235942	3.452054795	0	18.91358427	0.170998616	0.072380253	0.121578327	0.827724809	high
GSM2235956	11.09589041	1	19.0020658	0.137469905	0.069953486	0.123445346	0.828759113	high
GSM2235867	10.2739726	0	17.76473662	0.152788659	0.066276277	0.124227507	0.834261706	high
GSM2235977	0.575342466	1	20.44754099	0.115552128	0.075435362	0.123656697	0.834894937	high
GSM2235980	0.493150685	1	20.91593653	0.149294496	0.079870144	0.121484972	0.835354754	high
GSM2235714	3.780821918	1	16.43951487	0.242936296	0.096423367	0.114898541	0.838391784	high
GSM2235941	3.369863014	0	20.51149248	0.157875736	0.070754839	0.123419406	0.838529425	high
GSM2236008	2.465753425	1	12.08950942	0.154372133	0.073461409	0.123476148	0.841121503	high
GSM2235797	9.452054795	0	18.24079022	0.089199832	0.067344848	0.127100354	0.841872634	high
GSM2235932	4.849315068	0	15.31638444	0.110218089	0.087929605	0.122057979	0.842147474	high
GSM2236039	3.452054795	0	19.59102467	0.148334604	0.095758783	0.118863118	0.84234006	high
GSM2235755	7.150684932	1	18.68362114	0.143200267	0.077484198	0.122991702	0.842652592	high
GSM2235983	3.123287671	0	20.99385236	0.15079238	0.082136887	0.121762851	0.843807164	high
GSM2236032	11.01369863	0	19.96175884	0.177663105	0.070527306	0.123564625	0.847042291	high
GSM2235882	1.068493151	1	16.45250715	0.20013424	0.067777607	0.123530907	0.848276728	high
GSM2235885	10.19178082	0	19.66420975	0.149196725	0.086122632	0.121462571	0.848463617	high
GSM2235951	0.410958904	1	18.87213983	0.121502258	0.067898618	0.126478728	0.849391253	high
GSM2235974	0.98630137	1	24.14798178	0.167421023	0.087648618	0.120932586	0.854841835	high
GSM2236085	12.49315068	0	20.31761498	0.207657936	0.076999427	0.122136353	0.858356146	high
GSM2235997	10.52054795	0	19.20548258	0.118461904	0.067096886	0.127650688	0.858838063	high
GSM2236068	3.452054795	1	17.784031	0.17417302	0.084403026	0.122028114	0.859805387	high
GSM2235948	10.84931507	0	19.10571891	0.15478841	0.084778294	0.122826775	0.861852524	high
GSM2235851	7.643835616	1	19.49437182	0.084122962	0.077193886	0.12713467	0.862578033	high
GSM2235804	9.369863014	0	18.52025728	0.180975133	0.090916881	0.120654689	0.862834182	high
GSM2236088	2.794520548	1	23.94165267	0.195351054	0.100264251	0.117975827	0.862872896	high
GSM2236028	7.808219178	1	13.47916253	0.186952112	0.087936232	0.121595639	0.866903433	high
GSM2235976	4.520547945	0	21.57613206	0.161846845	0.093139584	0.121526903	0.870518261	high
GSM2235866	10.60273973	0	18.54929183	0.179124358	0.076193486	0.124776244	0.872747301	high
GSM2235824	6.493150685	1	17.92232958	0.135941231	0.079150246	0.12580996	0.873058789	high
GSM2236056	10.52054795	0	18.72352227	0.170453789	0.085803848	0.123136637	0.873626881	high
GSM2236046	2.876712329	1	19.03469653	0.175959205	0.085414802	0.123395396	0.877845801	high
GSM2236086	12.24657534	0	25.30449542	0.14968334	0.088709543	0.123629016	0.879329005	high
GSM2235803	8.794520548	0	19.97539841	0.209894549	0.080649001	0.123460103	0.881628264	high
GSM2236053	1.808219178	1	12.82641082	0.206015659	0.091347787	0.12161744	0.882406716	high
GSM2235718	9.780821918	0	15.03010252	0.12082752	0.07906778	0.127392036	0.882942004	high
GSM2236049	2.712328767	1	17.83298372	0.234558806	0.087612884	0.12130777	0.883631855	high
GSM2235826	0.904109589	1	18.70344694	0.182852757	0.076688489	0.125725492	0.885723083	high
GSM2235739	1.150684932	1	22.35039462	0.237839179	0.081722661	0.122558492	0.886431395	high
GSM2235772	4.931506849	1	15.76614228	0.212779102	0.079459479	0.124222758	0.88699862	high
GSM2235779	4.02739726	1	19.42252071	0.13935769	0.069274072	0.129029914	0.887100443	high
GSM2236020	8.95890411	0	19.24619492	0.208923853	0.082668137	0.123721089	0.888514834	high
GSM2235770	0.575342466	1	9.755267604	0.185997442	0.078896378	0.125674615	0.888673015	high
GSM2236017	1.397260274	1	14.07919447	0.16003126	0.088405077	0.124608774	0.889885214	high
GSM2235709	8.876712329	0	30.39176694	0.251004996	0.080510774	0.122413467	0.890022452	high
GSM2236094	3.04109589	1	16.69039871	0.188616552	0.084192231	0.124462628	0.891039323	high
GSM2235862	6.98630137	1	18.72728818	0.175297679	0.078951857	0.126461922	0.89598526	high
GSM2235787	2.054794521	1	18.14684577	0.147005402	0.089948655	0.125345716	0.897573866	high
GSM2235814	9.287671233	0	18.70603718	0.157668162	0.07812562	0.127579305	0.899108028	high
GSM2235959	11.83561644	0	22.9483429	0.098428662	0.08907228	0.127434217	0.900113837	high
GSM2235926	11.50684932	0	20.85357518	0.147289544	0.075335842	0.128609105	0.900364231	high
GSM2236037	3.369863014	0	19.72307725	0.096873397	0.076162337	0.130587044	0.9029817	high
GSM2235968	4.849315068	0	23.38205883	0.064539281	0.095818192	0.127591882	0.903848159	high
GSM2235800	9.369863014	0	16.07824088	0.107667692	0.080909978	0.129664295	0.907223028	high
GSM2235733	11.83561644	0	19.68482467	0.178006374	0.085414825	0.126092241	0.908565216	high
GSM2235881	10.2739726	0	17.67121556	0.156605199	0.071881387	0.129854987	0.908901824	high
GSM2235748	0.164383562	1	19.64281638	0.2002713	0.071382628	0.12834282	0.909712005	high
GSM2236034	10.02739726	0	20.68738126	0.210866735	0.078138455	0.12656739	0.910673679	high
GSM2236082	10.76712329	0	15.68501356	0.20654963	0.090876405	0.124208446	0.911072895	high
GSM2235938	7.561643836	0	19.82169028	0.216723729	0.079042696	0.126227285	0.911179425	high
GSM2235806	8.301369863	1	17.7744793	0.229697259	0.070456285	0.127645804	0.911401283	high
GSM2236025	3.205479452	1	19.34597073	0.165816573	0.084560274	0.127062554	0.912190043	high
GSM2235799	0.98630137	1	20.55771898	0.14445631	0.075166576	0.129943257	0.913585269	high
GSM2235802	8.712328767	0	21.66485434	0.268947505	0.088649473	0.122403877	0.913679897	high
GSM2235818	0.821917808	1	17.54116458	0.144063603	0.093655399	0.126141512	0.913801931	high
GSM2236026	5.260273973	1	10.82088385	0.157972762	0.075144281	0.130523934	0.922543795	high
GSM2235960	11.67123288	0	21.04596468	0.169566939	0.072829817	0.130565576	0.925809257	high
GSM2235713	9.534246575	1	20.05079028	0.214601929	0.089294261	0.125437369	0.92604559	high
GSM2235753	2.547945205	1	15.93852009	0.247049411	0.093746484	0.123813664	0.930758551	high
GSM2235819	1.726027397	1	15.4506022	0.127829805	0.07516054	0.132263171	0.931145276	high
GSM2235984	0.657534247	1	20.66866991	0.15735285	0.085448493	0.128984741	0.933025879	high
GSM2235923	1.150684932	1	19.06915271	0.063879728	0.078809231	0.134337023	0.937657049	high
GSM2235839	8.301369863	1	13.87406362	0.142055513	0.074213593	0.132741115	0.939923062	high
GSM2236055	10.93150685	0	18.93846802	0.156814344	0.086881769	0.129590646	0.942714373	high
GSM2235731	9.698630137	0	18.83011753	0.132402253	0.077291198	0.133040364	0.948515571	high
GSM2236023	8.876712329	0	20.96969798	0.219601837	0.089745477	0.127550618	0.954099936	high
GSM2235745	8.712328767	0	16.34793925	0.199625335	0.082747991	0.130011634	0.955179289	high
GSM2235899	2.794520548	1	18.50216198	0.140542652	0.074416618	0.134082254	0.957036478	high
GSM2235970	1.479452055	1	20.01310261	0.137108611	0.077773833	0.13351231	0.957735331	high
GSM2236089	11.83561644	0	21.72202354	0.178348552	0.082668633	0.130887224	0.957806148	high
GSM2235737	3.698630137	1	18.69859523	0.180637115	0.07460165	0.13314417	0.964199905	high
GSM2235798	2.054794521	1	19.70317193	0.176203059	0.071640991	0.134111363	0.966610522	high
GSM2235884	10.35616438	0	16.31240624	0.175510519	0.076492084	0.1332251	0.966814821	high
GSM2235752	12.24657534	0	13.52191138	0.208498046	0.090747801	0.129157368	0.968111171	high
GSM2236057	3.04109589	1	16.50942513	0.197366829	0.072264742	0.134007693	0.975280083	high
GSM2235726	0.082191781	1	21.18796756	0.122542143	0.074340977	0.136371106	0.977042402	high
GSM2235845	2.547945205	1	13.88866136	0.151928476	0.081617645	0.134101163	0.978928902	high
GSM2236072	2.712328767	1	17.57062926	0.164127486	0.084330902	0.133153412	0.981263395	high
GSM2235957	12.16438356	0	19.99564166	0.175407881	0.074587359	0.135130039	0.986128997	high
GSM2236040	3.04109589	0	19.57355354	0.171777693	0.075700347	0.135160743	0.987572972	high
GSM2235708	8.95890411	0	24.4447558	0.22813757	0.085138925	0.1309107	0.987628344	high
GSM2235902	2.794520548	1	19.27258538	0.117941156	0.074560561	0.137620902	0.989975127	high
GSM2235963	2.219178082	1	19.52453314	0.112814385	0.06936513	0.139052337	0.991736468	high
GSM2235793	7.150684932	1	21.12234366	0.206416286	0.088613614	0.131424147	0.99178249	high
GSM2236091	10.10958904	1	14.30630154	0.235870153	0.089685345	0.130548728	0.994849593	high
GSM2235880	1.397260274	1	16.10394703	0.13167405	0.068510494	0.138908528	0.995139539	high
GSM2235790	9.780821918	0	21.2210534	0.272287838	0.091852119	0.128566841	0.99539182	high
GSM2236066	10.43835616	0	13.26750108	0.237180233	0.098770396	0.128866406	0.998096683	high
GSM2236095	12.32876712	0	14.22872482	0.206966037	0.081319773	0.13379277	0.999584686	high
GSM2235786	8.876712329	0	15.70530907	0.154080592	0.075504848	0.137008674	1.000184913	high
GSM2235985	2.876712329	0	17.87583202	0.190550396	0.079386185	0.13476141	1.000235275	high
GSM2236019	7.561643836	1	21.04749061	0.198742673	0.097780316	0.130620762	1.002265631	high
GSM2235702	1.479452055	1	23.5528585	0.207792407	0.101611981	0.129411954	1.002477646	high
GSM2235827	3.534246575	1	17.04490948	0.127294394	0.080940684	0.137124759	1.00399586	high
GSM2236065	9.780821918	0	17.39119799	0.190178392	0.088692338	0.133176087	1.004705885	high
GSM2236063	10.76712329	0	20.98080733	0.154470216	0.086666521	0.134963228	1.006303867	high
GSM2235696	8.876712329	0	21.65436027	0.228445866	0.092431392	0.13101937	1.007105485	high
GSM2235940	2.712328767	1	19.63421596	0.143200267	0.074605591	0.138188305	1.008828386	high
GSM2235785	9.369863014	0	19.22504142	0.155281262	0.071103297	0.13857417	1.009843964	high
GSM2235846	7.561643836	1	15.69403955	0.223576532	0.084167034	0.133420686	1.010684612	high
GSM2235767	1.479452055	1	14.99622153	0.152293944	0.067091179	0.140508675	1.020417089	high
GSM2235811	0.98630137	1	19.3955736	0.171777693	0.079381991	0.137323014	1.023971335	high
GSM2236005	0.739726027	1	19.22239908	0.135007797	0.088103007	0.137277781	1.029369559	high
GSM2235704	8.95890411	0	17.59488265	0.164127486	0.085838054	0.137109926	1.034342559	high
GSM2235715	9.698630137	0	24.10225839	0.221178904	0.095265008	0.133005912	1.037180862	high
GSM2235700	9.616438356	0	20.85034724	0.240287147	0.094677085	0.132678447	1.039295735	high
GSM2235831	3.205479452	1	16.08359624	0.186952112	0.069823056	0.14061371	1.046026648	high
GSM2235843	1.068493151	1	19.33794289	0.143294984	0.070100142	0.142206113	1.047524518	high
GSM2235759	0.98630137	1	17.96305714	0.165294915	0.07214073	0.141103602	1.048972005	high
GSM2235764	0.739726027	1	17.95403205	0.106407289	0.073927872	0.143328939	1.054200655	high
GSM2236087	12.73972603	0	20.43020118	0.197624124	0.085226926	0.137646511	1.056785	high
GSM2236002	10.60273973	0	22.23110964	0.155898114	0.100369075	0.136019519	1.057848619	high
GSM2235973	5.095890411	0	22.02297689	0.136661642	0.074057227	0.142429508	1.059138404	high
GSM2235838	0.328767123	1	13.65658025	0.164127486	0.07941776	0.140883768	1.063983916	high
GSM2235765	11.34246575	0	15.97310065	0.160821435	0.085452564	0.139697843	1.064513624	high
GSM2235706	0.164383562	1	20.09516086	0.222071089	0.088648214	0.136616039	1.06461785	high
GSM2235711	1.561643836	1	23.7051872	0.273103587	0.08238029	0.136032449	1.065930316	high
GSM2235766	1.232876712	1	18.18641832	0.151088711	0.073621594	0.142687696	1.066877157	high
GSM2235701	8.876712329	0	22.82413571	0.247380978	0.104567506	0.132566372	1.069306863	high
GSM2235887	6.493150685	1	17.56052279	0.193491068	0.065665971	0.143257053	1.072760557	high
GSM2235931	10.84931507	0	16.71549621	0.208063043	0.086307871	0.138604258	1.076055263	high
GSM2236013	4.356164384	1	16.81005524	0.174947112	0.089788281	0.13938416	1.079825342	high
GSM2235698	1.890410959	1	22.89680583	0.303385123	0.09338115	0.133651509	1.079967738	high
GSM2235809	12	0	21.1735904	0.187549889	0.087349382	0.139402189	1.081165215	high
GSM2236052	9.534246575	0	16.66057504	0.224805661	0.082555728	0.139221492	1.081965767	high
GSM2235796	3.616438356	1	19.22773911	0.161123002	0.076518108	0.142948406	1.083850391	high
GSM2235710	1.068493151	1	20.6191188	0.243604649	0.078307585	0.139769919	1.088200745	high
GSM2235801	9.287671233	0	16.27976419	0.141024534	0.08135754	0.143713855	1.096664535	high
GSM2235697	3.205479452	1	24.73787177	0.151375453	0.103059524	0.139235715	1.107071962	high
GSM2235747	0.98630137	1	22.0460814	0.214182906	0.100638967	0.137915186	1.11299211	high
GSM2236021	4.191780822	1	15.10915596	0.236029543	0.096307185	0.139335866	1.128337088	high
GSM2236010	3.123287671	1	20.67173034	0.208498046	0.080636887	0.143742786	1.131345847	high
GSM2235953	0.821917808	1	19.36097521	0.148816906	0.079284096	0.146719425	1.137215218	high
GSM2235774	0.98630137	1	17.28280065	0.172006126	0.070681738	0.147767801	1.137594936	high
GSM2236092	12.24657534	0	23.02954822	0.206838639	0.086853246	0.143607467	1.14808263	high
GSM2236024	8.465753425	0	12.74724232	0.157668162	0.095180807	0.144164472	1.150663592	high
GSM2235769	1.808219178	1	16.39924448	0.193094349	0.080090684	0.146365803	1.156773973	high
GSM2235825	1.890410959	1	18.82402232	0.14853878	0.075356958	0.149082263	1.158460181	high
GSM2235837	9.287671233	0	13.79344709	0.180748349	0.081572034	0.146976152	1.162288652	high
GSM2235928	10.84931507	0	17.67860941	0.089628345	0.07466506	0.151758482	1.162658692	high
GSM2235886	4.191780822	1	17.24575491	0.151286568	0.088112932	0.146678161	1.163606	high
GSM2235964	1.808219178	1	19.15353655	0.162676273	0.070122645	0.150580732	1.171738961	high
GSM2235947	10.60273973	0	20.35480292	0.159718038	0.085832281	0.147475712	1.173980731	high
GSM2235805	0.410958904	1	20.98407455	0.254824421	0.098917256	0.141612178	1.181049704	high
GSM2235849	0.082191781	1	16.00030046	0.132500084	0.066850363	0.154118779	1.195383539	high
GSM2235830	8.054794521	0	19.30979764	0.2612503	0.097443352	0.143313689	1.204244755	high
GSM2236044	11.5890411	0	19.22905182	0.152025974	0.087003034	0.149654254	1.204833979	high
GSM2235900	10.43835616	0	18.27359741	0.183925462	0.079970165	0.150959333	1.219402173	high
GSM2235828	8.794520548	0	19.81440053	0.197366829	0.081699744	0.150886347	1.232117509	high
GSM2236014	8.630136986	1	17.92783334	0.198742673	0.100939342	0.147539513	1.243293983	high
GSM2235807	2.712328767	1	18.42659014	0.257328916	0.091426773	0.148691637	1.263936012	high
GSM2235844	8.383561644	0	15.93065237	0.135198603	0.076245042	0.15924521	1.306548375	high
GSM2236033	9.863013699	0	18.04418685	0.21501449	0.091945248	0.157179358	1.377828616	high
GSM2235789	3.04109589	1	20.49911739	0.170227489	0.084393691	0.164524058	1.449916334	high
GSM2235703	3.534246575	1	21.82663067	0.245473976	0.088040103	0.16112533	1.453974485	high
GSM2235841	1.315068493	1	14.74422672	0.143391528	0.069125551	0.16923346	1.455182762	high
GSM2235943	10.43835616	0	19.12051245	0.182149717	0.091528979	0.163709682	1.469786237	high
GSM2236069	9.452054795	0	13.46930922	0.363052937	0.087939839	0.157998836	1.471966903	high
GSM2236079	11.5890411	0	17.2188787	0.139169097	0.078872161	0.170071411	1.506664024	high
GSM2236090	2.547945205	1	22.00143617	0.175740033	0.096354442	0.173518641	1.676401009	high
GSM2235813	2.136986301	1	13.02417838	0.213336428	0.087797889	0.193087517	2.115566944	high
