# Supplementary material for: Development of Tumor Mutation Burden-Related Prognostic Model and Novel Biomarker Identification in Stomach Adenocarcinoma
Source: Front Cell Dev Biol. 2022 Mar 23;10:790920. doi: 10.3389/fcell.2022.790920 (PMC8983817; doi:10.3389/fcell.2022.790920)
Supplement: Supplementary file 3 [file DataSheet1.ZIP › Supplementary files/Supplementary file 2 - diff.txt]

gene	conMean	treatMean	logFC	pValue	fdr
MYOC	2.296561723	0.73263620536612	-1.64830665540713	0.0027809258985461	0.008014522717849
OMD	3.86690212228261	1.57760825508197	-1.29343924189873	3.83975549773271e-05	0.000204544813135978
CPED1	5.57679796521739	1.92459266491803	-1.53488387092067	3.63121351201512e-10	1.16807626341246e-08
IGKV2D-30	3.40387566168478	1.41933312677596	-1.26196509945526	0.000203195013555477	0.000857763062479809
SPX	1.59013848028261	0.0414972089180328	-5.25999429588107	3.18878643578803e-08	4.77789071971806e-07
ORM2	10.6916026488587	2.59861186519126	-2.04066505556185	0.0069979390603913	0.0173785461295088
AC100757.2	0.385762178858696	0.118127302677596	-1.70736925236212	1.96204516451392e-05	0.000115407219782491
RBFOX3	0.346000978358696	0.103019389136612	-1.74786022665862	0.0159299856246717	0.0345690524973332
ORM1	21.2120843979891	3.33313943748634	-2.66993281668846	0.00256826738841065	0.00747718614853381
ONECUT1	0.393413030494565	0.158193779551913	-1.31435187116277	0.000340116954777938	0.00132914125748747
LINC02106	0.383987277282609	0.131623181311475	-1.54464491356003	6.81778615601316e-05	0.000333671380696436
STUM	0.886763654282609	0.290215546453552	-1.61142483508725	8.05872256613215e-09	1.49206800987456e-07
ABCA6	0.489887878043478	0.241817783081967	-1.01853125041163	4.01706897177048e-10	1.26040625726419e-08
PRKAA2	1.29184450000543	0.573910718655738	-1.17053419823596	4.01028776048127e-11	1.86982900935472e-09
TMEM132E	0.304440921304348	0.15109217273224	-1.01073336693442	6.03804601088794e-12	4.23659791462982e-10
CSTA	37.7462057168478	8.97847972453552	-2.07178854337716	0.0147659717214262	0.0324357682768228
PLA2G5	0.858281794293478	0.329946957874317	-1.37921728043967	4.66231849683078e-06	3.33940295109971e-05
LIPF	301.741902071293	67.7038569322568	-2.15600512524818	0.00234833833270676	0.00693466676537936
TNFSF9	3.11652611494565	7.96348723606557	1.35346152795318	1.72576775702568e-06	1.40768889165063e-05
SCARA5	2.09440912472826	0.796437382125683	-1.39491044473583	1.11527347476088e-09	2.92031934858583e-08
FXYD1	0.633579122717391	0.251171625759563	-1.33485130173637	1.37897271470519e-10	5.1547426599178e-09
LINC00524	0.521210445326087	0.256014362240437	-1.02564124979239	0.00851558981957163	0.0204278051425241
XG	1.34232378166304	0.652874415721311	-1.039855293114	1.64691915476655e-07	1.89526826934679e-06
SAMD11	2.3100962398913	1.08161632491803	-1.09476412476554	3.25429837316187e-14	9.35449360676642e-12
ADH1B	5.695196300875	1.72758173156831	-1.72099160345104	2.95911521175636e-08	4.4864825350388e-07
BNC2-AS1	0.439082250217391	0.216761325519126	-1.01838384058085	1.55732075116222e-06	1.29068315007447e-05
RNF150	2.38166338130435	0.780285516885246	-1.60989549342415	9.15626020149158e-10	2.48768016827743e-08
MICU3	0.748215345869565	0.321633676994536	-1.21803508247822	3.61893221605307e-14	9.93190751598058e-12
CYP4F29P	0.750143177782609	0.148980816519126	-2.33203941081024	0.000941648715191539	0.00317707528696977
GLP2R	0.511560639353261	0.180420465087432	-1.50354227150426	9.44028101951913e-08	1.17561592638825e-06
RAB9B	0.904481517065217	0.402137360874317	-1.16940264487182	8.59263871287568e-09	1.5747844457638e-07
LINC02422	0.423306757663043	0.188735831038251	-1.16533517891986	0.016896395042428	0.0363440385855167
PWAR6	0.479630406467391	0.21737377173224	-1.14174524657442	1.21542111074315e-09	3.12222098365192e-08
REEP1	2.2373883121413	0.990078175081967	-1.17620131866188	3.25550923728294e-08	4.83443121736517e-07
GRIN2A	0.390102511130435	0.160535774360656	-1.28095845672226	9.93711359619615e-09	1.77908341736347e-07
TMEM59L	0.616364737391304	0.305538649606557	-1.01242943910164	9.92122997981492e-10	2.65888982477593e-08
DPEP3	1.28800373179348	0.390021270639344	-1.72351206177149	1.29657224304189e-05	8.06396523275709e-05
SMTN	22.7712057934783	10.010779442623	-1.18565638061895	0.00055306799627743	0.00201462823039163
RNA5SP92	0.761238871358696	0.366511763114754	-1.05448973015984	1.28966563146347e-05	8.03483924016077e-05
AC120498.2	0.37236954	0.171692422786885	-1.11690869357488	7.74361105967128e-05	0.000372006029779659
KEL	0.330014280298913	0.151658976759563	-1.12169755955152	0.012660371677752	0.0284862611838827
PTGFR	0.996447700706522	0.479914714754098	-1.05401603766415	7.21979875158583e-07	6.64963707447461e-06
MOXD1	4.83816649711957	2.24855871076503	-1.10545986418118	6.75664232211387e-10	1.92245094731956e-08
ACKR1	13.0086335291304	5.02654381459016	-1.3718307565581	2.83601191312505e-10	9.50348907086e-09
PRR29	0.779605856521739	0.339036227103825	-1.20130549021675	1.50542254788455e-08	2.54793647624394e-07
SERPINA5	4.60026458625	1.8078764668306	-1.34742073980419	8.46795959974981e-08	1.08059936481563e-06
LDOC1	11.4209515896739	5.55040919398907	-1.04101681994536	2.18696239355089e-13	3.51226160404273e-11
ZIC5	0.487154639038043	1.34446650518033	1.46458210429038	5.74478203387756e-10	1.69468191659451e-08
KLHL38	0.413169919146739	0.204351798579235	-1.01568028142186	2.41423291753079e-06	1.89239767159321e-05
ZNF582-AS1	0.346772636847826	0.170253275278689	-1.02630751018474	1.98248941678148e-12	1.76157184611636e-10
CD1C	2.14165767402174	1.06583041470492	-1.00674998806856	3.15919054254159e-10	1.04094848256602e-08
APOB	4.44304701452717	1.91107504391421	-1.21716497640412	9.02736356525298e-06	5.91305950024924e-05
UBXN10-AS1	1.2932998861413	0.600680264808743	-1.10638767094757	0.00214496849651577	0.00642779018285534
PSD	3.10497107119565	0.958438826939891	-1.69582156813991	1.85839500422023e-05	0.000109996893493035
AC009163.5	0.240737098586957	0.541145021530055	1.16855678966971	4.50766872854084e-05	0.00023504272655963
FERMT2	9.56374698586957	4.38761290655738	-1.12413971246808	1.20798604270308e-09	3.1104923268225e-08
SPIC	0.366804680875	0.129165568185792	-1.50579050919442	0.00730318393565985	0.0179850444012995
EDA2R	0.673846291179348	0.317506637377049	-1.08563278931201	5.00269828553675e-06	3.55152264337663e-05
MEOX2	1.75589379277174	0.788931907699454	-1.15423289199607	3.47987111907811e-05	0.00018814755200435
ACTA2	196.289913141304	75.9861253497268	-1.36917811863406	1.64320309771154e-06	1.3494805439956e-05
CLDN10	1.70799163405435	0.356151322191257	-2.26173865715187	8.6596700157819e-06	5.69803658914013e-05
HOXA11-AS	0.673786214157609	1.8436755560765	1.45222198144793	3.45360154128131e-11	1.66765111395368e-09
PART1	0.574657422048913	0.214390954879781	-1.42245811987838	0.000765226033987052	0.00265751491956964
TCF21	2.09068613711957	1.03818600601093	-1.00991154804151	2.30332503958306e-11	1.19469832974163e-09
GSTA2	4.38376941795109	2.13964880798361	-1.03479789712936	1.60518737183586e-08	2.68741833272381e-07
IGKV1OR-3	0.270172754347826	0.132742807103825	-1.02524850473879	0.0100929472527287	0.0235245312176318
UGT2A3	7.98081785672283	3.89817142165574	-1.0337390639043	0.00103266569331103	0.00344132527904646
AP000892.3	2.95101351163044	1.03210162131148	-1.51562550003986	2.723553662038e-06	2.09841389291563e-05
AC135068.8	0.570500427934783	0.239740825846995	-1.25075235994222	0.00200536435199565	0.00607323711630363
NXPH3	1.14760745211957	0.403191756278689	-1.50909119486904	3.39468395274388e-06	2.55733644125921e-05
GDNF	0.904655822554348	0.310555884060109	-1.54251611884607	2.50560882453261e-09	5.68838795022948e-08
LGI2	2.52714675978261	1.21802408622951	-1.0529667862073	1.31637302225415e-06	1.11572648535935e-05
CSRP1	51.7941518369565	21.8753519836066	-1.24348297933169	3.14501238778291e-06	2.38750047547343e-05
P2RX2	0.329996973646739	0.114131049382514	-1.53176146319373	9.67483954189175e-07	8.49575520890057e-06
FBXL22	1.93874154336957	0.703019830928962	-1.46348319753363	4.19985128829641e-07	4.18268147825239e-06
PDZD4	1.33492210070652	0.404688779945355	-1.72187080024577	8.72541035950235e-12	5.46750352613787e-10
NNAT	5.71381675108696	1.52594948852459	-1.90474756071822	0.000194361355726889	0.00082384135943591
PKNOX2	0.451936735815217	0.197256920120219	-1.19604491827131	3.9170109165215e-10	1.23616759361139e-08
TUB	0.851458335706522	0.398413656721311	-1.09566883584845	7.07466367326431e-11	2.93842496360237e-09
SLC8A2	0.724762611782609	0.24266688836612	-1.57853126547297	0.000155365825651072	0.000677095198660315
ELOVL2	0.853596371413043	0.316201178251366	-1.43271129978594	3.29187464693506e-07	3.41652150407846e-06
AL121761.1	4.62568728570652	9.7608773255082	1.07734308816121	0.000995618879048273	0.00333426211254952
CASQ1	0.41637719648913	0.107448281846995	-1.95424864596227	1.07479633170762e-07	1.31755855887904e-06
RAI2	9.79981718586957	4.69543960819672	-1.06149460040998	5.9109957361736e-14	1.3780247156557e-11
PAPLN	3.64602622065217	1.70142936721311	-1.099577675854	8.16991264378182e-15	3.40638223134295e-12
LDB3	2.19789975788043	0.469281242459016	-2.22760088817652	3.37862794167447e-07	3.48321599635969e-06
CLEC3B	5.01093386956522	2.25936416284153	-1.14916267620023	8.48931114377027e-12	5.35048706128149e-10
CXorf67	3.48620897431522	0.264969605273224	-3.71776026934106	0.00161630123383642	0.00502913706240061
ITIH5	2.92282562347826	1.19256218775956	-1.29329926069145	1.12433388378621e-13	2.13830552055867e-11
ZSCAN18	1.81955525744565	0.758417554480874	-1.26252160191613	1.34669615102015e-19	1.45988596251339e-15
MUSK	0.463891204027174	0.204513482530055	-1.18159053527416	3.63310917514375e-07	3.68804396012516e-06
SGCA	3.29603742157609	0.980480096666667	-1.7491723725338	1.2168006799339e-08	2.11051644333175e-07
PDE1C	0.492791974076087	0.223582858032787	-1.1401691777395	9.15415887332925e-12	5.68685726454589e-10
ERVW-1	0.307466260815217	0.124880533010929	-1.29987950782668	0.00275276559741125	0.00794605952634348
MAB21L2	0.58469984148913	0.263980764710383	-1.14726339057615	4.22279318054433e-06	3.0713051333548e-05
MYB	3.85436062826087	7.82442046502732	1.02149233739885	3.65388018433193e-11	1.72968943835154e-09
TMEM252	1.17692440355978	0.320418531967213	-1.87699215981237	2.72711146429965e-08	4.22030718468813e-07
MN1	4.5308869038587	2.12404356502732	-1.09298012324753	2.98385887781891e-10	9.95277605076797e-09
GNAO1	2.93855820597826	0.973373316284153	-1.59404334429701	2.38795790130323e-10	8.18433731815765e-09
NCCRP1	8.63677851346196	2.7765012524918	-1.63722524605595	4.61862212842527e-06	3.31031005016669e-05
NOVA1	0.59299150736413	0.257024566743169	-1.20610518241698	1.457676963203e-13	2.6557894318659e-11
APOH	7.35738141696196	1.830810148	-2.00671019083922	0.013037467705468	0.0292009645994062
WDR86-AS1	0.447051207391304	0.186892662786885	-1.25823016261319	4.18846078930171e-07	4.17517325852186e-06
DMPK	9.43194826413044	4.43746604043716	-1.08781972618687	7.86747198205551e-07	7.13701506455839e-06
NEFH	1.20358089570652	0.278490466612022	-2.11163326558583	2.84484195101526e-08	4.34971920592115e-07
AL590004.3	0.755946470157609	0.366188855142076	-1.04569619462487	5.19383057432715e-06	3.66919481548966e-05
ZNF750	2.27614183923913	0.97675611579235	-1.22052017417334	0.0071664258202636	0.0177126400147213
NDN	10.5894192913043	5.19569399781421	-1.02723510577535	1.41628484575003e-11	8.05944140176021e-10
SNHG14	0.567117765380435	0.267055339234973	-1.08650962218442	5.69465250748103e-11	2.45458769412915e-09
AC005180.1	0.726823993369565	0.227340138961749	-1.67675361799822	1.09903284000924e-06	9.51982860736729e-06
ZEB1	8.36660398369565	4.12218725191257	-1.02123210831429	2.34266517824339e-10	8.08779040278582e-09
HPSE2	0.452608259331522	0.131205410715847	-1.78643569579875	4.51258949566485e-05	0.000235200211860956
AC090825.1	0.358549249396739	0.174391033551913	-1.03984543263921	4.15214288657103e-12	3.1153705516443e-10
MPDZ	2.12836686847826	0.969765471530055	-1.13403905824483	5.69465250748103e-11	2.45458769412915e-09
ZNF385B	0.670175185271739	0.268202173437158	-1.32121734003922	1.7859199141759e-06	1.44857948594267e-05
CFAP221	0.469855224483696	0.226496902546448	-1.05272496976955	3.47353337704562e-10	1.1225037840231e-08
ABCA9	0.619058245	0.245456030775956	-1.33461054020364	2.96479567439999e-09	6.48635065758488e-08
CRP	1.81657352170109	0.0857615258852459	-4.40474537179934	0.000439026210641067	0.00165280904200538
ALB	70.5826836782609	0.835485398797814	-6.40055585922763	0.00515543522129491	0.0135042879102205
LINC02593	0.515306327222826	0.252681344098361	-1.02811115528721	1.81934295884241e-13	3.15561397525298e-11
MIR4530	0.446409976086957	0.217527685245902	-1.03717024021728	0.000225007311099039	0.000937069441401895
RPS6KA6	0.342486691228261	0.15475913147541	-1.14602338977334	3.83353857867164e-09	8.05379164579072e-08
AC243562.2	0.469306937663043	0.222730436338798	-1.07523307024322	1.42017880026929e-09	3.5761784632565e-08
C2orf40	9.03189291257609	1.50445109071038	-2.58579117495696	1.24678392308729e-07	1.49345426720749e-06
AC096745.2	0.532588052152174	0.157545762180328	-1.75724911626277	2.03421834062913e-08	3.28888052521851e-07
SVEP1	2.44902964782609	1.04630559169399	-1.22690596196172	5.40217665255133e-07	5.20322487800824e-06
CNKSR2	0.385070153016304	0.103772846431694	-1.89169231102781	5.10588075447777e-07	4.95792396588015e-06
NGFR	3.78317684141304	1.77299506889617	-1.0934096917492	3.80751946734283e-08	5.48146278694953e-07
FBLN1	40.0133487929348	17.6400794278689	-1.18162431869293	2.7978213783173e-11	1.39768583648151e-09
CXCL12	9.78790020380435	4.80667908142077	-1.02595890699414	1.7216501675246e-09	4.15206866319253e-08
MAMDC2	2.41042935070109	0.630956848535519	-1.93367689815695	1.56182510207018e-09	3.84794659522541e-08
LIMS2	6.07706974619565	2.23530723114754	-1.44290271387562	5.56825652805049e-10	1.65604073778687e-08
MSMB	117.645033456576	41.1986974302732	-1.51376978664952	0.000431376933681251	0.00162825266349986
DPT	6.93573790820652	2.68311250464481	-1.3701418331666	2.81708419402215e-05	0.000156688564419175
PTN	6.71968958641304	2.85495728032787	-1.23492543155143	5.32959471053573e-10	1.60487420721007e-08
FLNC	41.6558766815217	9.03180745409836	-2.20543340563095	0.000161628542023047	0.000700433423866017
DPYSL3	36.3808122445652	15.0139030551913	-1.27687868056404	2.35903707587363e-09	5.41803843665426e-08
DUSP26	0.612271063048913	0.264560197213115	-1.21057447444923	1.65475508144222e-09	4.03109493491559e-08
AOX1	2.00044834532609	0.676796633704918	-1.56352907872655	7.7183501562388e-08	9.99054028283065e-07
AC087857.1	0.121795706956522	0.327898792131148	1.42878730517447	0.0106783743412073	0.0246505359978402
TPM2	96.8943543043478	33.953356136612	-1.51285842185005	0.000221819441043426	0.000924681273074893
SOHLH2	0.318352386516304	0.135867974448087	-1.22841914202655	0.00688934370842403	0.0171706932914521
ZNF812P	0.932697330717391	0.421733338912568	-1.14507791434312	4.00832932939561e-06	2.93729020092493e-05
NUDT11	0.565842835706522	0.275728623234973	-1.03715235597055	1.13769588635378e-07	1.38264487175091e-06
GPIHBP1	0.645297834168478	0.29272984079235	-1.14039536218791	1.2965480460041e-11	7.4961221827773e-10
SVIL	21.4316383695652	9.5421083989071	-1.16736216230787	1.20393835845579e-07	1.45094983600222e-06
BNC1	0.318755743619565	0.130435218836066	-1.28911787343887	0.000538258294920893	0.00196762402498396
AC119396.1	1.72147533576087	0.595000038907104	-1.53268384313809	9.26805275343859e-09	1.68292003138444e-07
SPARCL1	115.817817179348	41.1206951748634	-1.49392065204939	1.68952299296709e-10	6.0646602666423e-09
RN7SL417P	0.299111582880435	0.132541023114754	-1.17424481779848	2.83471080562031e-07	3.01123787244752e-06
AC244502.1	0.347824675027174	0.0864374991967213	-2.00863104452244	2.47219146060365e-05	0.00014007546869828
ADH4	5.43450465588043	2.16120821291803	-1.33031047295925	0.000607705181597788	0.00218140000699034
SCNN1B	1.55495415943478	0.475757047978142	-1.70857511565572	6.82841583801844e-07	6.34306399985044e-06
PPP1R14A	14.587982263587	5.10265807486339	-1.51545947452022	1.24739286245411e-10	4.72809871518664e-09
FILIP1	2.45106206521739	0.887118594644809	-1.46620812671563	1.0814726311878e-10	4.18703716371120e-09
DACT3	4.27457475108696	1.40782578087432	-1.6023120922287	8.28548231165271e-08	1.06043413222516e-06
CLIP3	10.801971613587	4.4559048147541	-1.27750434231228	2.22719016941281e-11	1.16355927862745e-09
REG3G	14.743132742	0.433149496721311	-5.0890342614663	0.0165928475323317	0.0357888507111504
TLR10	1.29637355858696	0.585360702786885	-1.14708369902905	6.40624714105088e-06	4.38150928281149e-05
TRPC4	0.649992626086957	0.273060392349727	-1.25120328632781	3.63121351201512e-10	1.16807626341246e-08
APOA4	16.7471322077717	5.85228220532787	-1.51684282341258	0.00393089905522798	0.0107337307829216
AC098935.2	0.279010886847826	0.123264181639344	-1.17856777697016	0.0124150886651587	0.0280313852261314
LMO3	0.718750755847826	0.304942140710383	-1.23695603437362	9.05797344166115e-07	8.04201155563699e-06
AFF3	0.652359615434783	0.237354436710383	-1.45862445687073	7.71122782247417e-12	4.97580745294829e-10
CNTN1	1.68391754445652	0.694394934131148	-1.2779931684739	3.07624105582895e-07	3.22360665592489e-06
MAP1B	9.06712547826087	3.59843423497268	-1.3332759583703	2.27257013166037e-11	1.18157297420932e-09
WSCD2	0.878097120766304	0.34601587784153	-1.34354227474754	1.03173420679106e-06	8.97273539407821e-06
NHSL2	1.29932267597826	0.558059253879781	-1.21926953813627	1.26097740386008e-09	3.20883228792141e-08
DNAJB5	4.33133041902174	1.58356125027322	-1.45163756357374	4.58159071418319e-09	9.27483363904815e-08
IGHA1	2573.91777421196	1043.52555351913	-1.30250003710537	2.82932091526473e-05	0.000157207859466567
ZNF790-AS1	0.61126120548913	0.274026516557377	-1.15747350310079	2.69532721799747e-10	9.07412879090111e-09
C7	16.839079105663	5.63333331412022	-1.57975250169401	1.15938848302829e-07	1.40350093246992e-06
FAM19A4	0.662315608380435	0.124291490224044	-2.4137913339202	1.83902862875591e-05	0.000109029203445603
GRPR	0.585886131413043	0.190953290480874	-1.61740051963033	8.6553848749703e-07	7.73720704362983e-06
KCNA5	0.76032787375	0.232875188546448	-1.70706474424911	6.45119012761995e-09	1.23231941107426e-07
TMEM35A	1.17271651001087	0.326896777677596	-1.84294724029178	6.55610222306518e-06	4.46460781777104e-05
CHRNA3	1.62147239886957	0.453613035027322	-1.83777046278444	0.00997125722896193	0.0232759289385361
PGR	0.331124079	0.121061025355191	-1.45163745037665	4.71935874142857e-09	9.46534846187908e-08
AC012531.3	0.270202517880435	0.600579611967213	1.15231438171062	4.27948438760693e-05	0.000224766233061303
PPP1R12B	16.4257446032609	5.27254516338798	-1.63938731855416	0.000156602111124754	0.000681785215119637
RASSF8	3.18097851521739	1.57449814699454	-1.01457856815611	2.18092813944649e-09	5.05178450762173e-08
BNC2	1.38470732559783	0.605442307759563	-1.19351967967604	1.36960785378845e-07	1.61999279203423e-06
LINC01781	1.04493399967391	0.418015157377049	-1.32178466039859	9.57555246347043e-06	6.22324799042273e-05
AP001347.1	0.403551132288043	0.171585927797814	-1.23382024441488	1.48398582567947e-07	1.72996874270657e-06
ABCB4	0.429615868695652	0.167059827923497	-1.3626824259098	9.1875407546467e-08	1.14809839251582e-06
NPR3	0.720463037923913	0.321852313918033	-1.16252557642749	4.6879268708249e-05	0.000242980976539217
CH25H	3.72820547146739	1.75891741371585	-1.08379362732608	5.69358974575254e-12	4.06061576571253e-10
AC103563.3	2.0666278636413	0.983951307814208	-1.0706197982839	0.00188347308852923	0.00574906096471945
ARHGEF26	2.82092162695652	1.21698143704918	-1.2128594220048	1.02659922241612e-06	8.9316604097929e-06
BTBD6P1	0.340228040597826	0.145551224355191	-1.22497507335056	0.000330709553739323	0.00129635035881798
IGKV1-33	7.02443616695652	3.28283459825137	-1.0974403653845	0.000506382077873798	0.00186655386636706
HAS1	0.788221506021739	0.32200627852459	-1.29151229435609	0.000353285353896867	0.00137247837647839
GPA33	8.97836138119565	20.9687966539344	1.2237199998445	5.46810223292345e-06	3.82802468556711e-05
IGHV7-56	1.33226817347826	0.593529453879781	-1.16649298259338	0.00988346062451105	0.0231027703475534
AL136084.3	3.69999924728261	1.7206559357377	-1.10456633392147	3.70270100645814e-08	5.35902940727763e-07
MIR23B	0.45573373423913	0.183497655191257	-1.31242953758842	0.000673546925968277	0.00238419116766012
SULT1C4	1.23912697728261	0.523100385409836	-1.24416429452568	1.67868863592294e-10	6.03576257304233e-09
FENDRR	3.86902335244565	1.55104562797814	-1.31872830898302	2.11243405450968e-12	1.83198730943298e-10
ADAMTS8	2.27419589924457	0.843744969076503	-1.43047763338098	3.29221632448774e-08	4.87558347890838e-07
METTL24	1.6139999048913	0.457806533688525	-1.81783053570284	6.50880749407807e-10	1.86910536793519e-08
PGM5P4	0.948355569130435	0.386538509289617	-1.29481592225344	1.79421892455174e-09	4.27477587947322e-08
CBLN1	0.525733663913043	0.260588665601093	-1.01255778216255	0.000611752354669559	0.00219150392808431
MFAP4	92.1306474766304	35.8260396775956	-1.36267257971276	6.80150271938512e-11	2.84678340654419e-09
IGKV6D-41	0.591332585869565	0.0906060648087432	-2.70629025332209	0.000789888970868196	0.0027288059134949
MS4A2	0.95572021048913	0.406020723311475	-1.23503496289774	9.31101722289529e-11	3.69053317019365e-09
AL928742.1	1.2383933198913	0.517995884535519	-1.25745705357467	8.9955457469138e-05	0.00042248792599915
FCER1A	2.02182504505435	0.702369819071038	-1.52535540314497	1.881677058597e-11	1.02247218815643e-09
ALPL	5.50279496032609	2.74225545464481	-1.0048016018522	5.09741001080595e-06	3.60694994922597e-05
ADAM33	2.38116591788043	0.770894360344262	-1.62706307122688	6.38823858295094e-10	1.84180054144893e-08
SYNC	2.29745518663043	0.845332228797814	-1.44244636138583	7.17858997353738e-05	0.000348731815407269
NLGN4Y	0.729067988592391	0.317266891174863	-1.20035638340481	1.98653702956933e-07	2.24206711806833e-06
PTGER1	3.05907691244565	1.42933759043716	-1.09774967815735	7.89213687238178e-10	2.20501829291378e-08
VSNL1	3.02389142309783	6.11018652928962	1.01481008414713	0.000704787802781152	0.00247497640947492
ELFN1-AS1	3.32630553956522	7.02756876540984	1.07910497134649	1.98611718347264e-11	1.05800999152016e-09
MAPK10	0.744973903478261	0.321517297344262	-1.21229353333682	1.88687288128609e-12	1.69046656773404e-10
LMO1	0.609680351777174	0.107240253546448	-2.50720651750399	0.000193563496469873	0.000820953442387435
CTD-3080P12.3	0.816454955983696	0.322828170060109	-1.33860682014155	2.70101983362475e-05	0.000151085683727601
GIF	11.9493382746467	2.35443950898361	-2.34347516542639	0.0108802783459074	0.0250419654795773
DAZL	0.371861033141304	0.134429664502732	-1.46791204585523	0.00039525687236561	0.00150946062049482
ZIC2	1.50754591945109	3.39657339015847	1.17187808009846	6.04076953557433e-07	5.7174818892963e-06
APBB1	3.73529555597826	1.85500363606557	-1.00980038632102	7.55922589140331e-15	3.34472605207174e-12
SNORD116-1	0.303544099456522	0.137235249289617	-1.14525503944981	1.39294835039032e-05	8.58456884161811e-05
TSPYL5	4.4683555875	2.19896246666667	-1.02292101915474	2.56901654662955e-16	3.09438043041529e-13
ASPA	0.452161847391304	0.204845461010929	-1.14230333942414	4.04247075899467e-10	1.26471585174262e-08
SCUBE1	0.902494345108696	0.409757463169399	-1.13914766604933	3.01270805074738e-07	3.1708020994298e-06
RNU6-761P	0.789799811576087	0.386358670273224	-1.03154624978237	0.00967525020254648	0.0226998268197609
CHRM2	1.32888680351087	0.268570198759563	-2.30684708540487	2.85215967581037e-05	0.000158332665761333
PPP1R1A	1.31333058632065	0.499985079808743	-1.39327316258152	9.21683152499298e-06	6.01897964739075e-05
IGHV3-64	10.5343460854348	4.93442518573771	-1.09414682318167	0.0241267024082254	0.0485113885002312
S100G	0.786168955163043	0.371735861748634	-1.08056152143121	0.007341879075274	0.0180516307814715
POPDC2	3.50431692880435	1.1654034579235	-1.58830376102003	5.99819192458433e-07	5.68883635682034e-06
C5orf66-AS1	1.80146713429348	0.56030487726776	-1.68488837576828	6.02710779252285e-06	4.1615835684614e-05
PABPC5	0.328599865652174	0.154967354699454	-1.08436755993463	4.55451062304742e-09	9.23726331321713e-08
LINGO3	1.07465214461957	0.498581867071038	-1.10796742826667	3.84356813591215e-10	1.216531397879e-08
FCRL1	0.976244826875	0.393384606836066	-1.31130249245348	0.000271824156851731	0.00109787994498927
PLIN4	6.09175611407609	1.46079264480874	-2.06010677771647	2.03885652361259e-05	0.000119021131632861
RPL22L1	17.8698098423913	35.9427496448087	1.00817649787957	1.25274867485346e-06	1.06722373357555e-05
RHOXF2	0.435605772271739	0.0167389722021858	-4.70174021943406	0.0209719892498565	0.0432959149615443
WDR17	0.279422654271739	0.12565585142623	-1.15297113752302	8.66602294792086e-11	3.47944458459405e-09
NXPH4	1.8354266676087	4.72395265371585	1.3638790309089	2.23592728323465e-05	0.00012879155002075
DES	597.265067542989	108.925865141311	-2.45502477295031	5.45471523015051e-05	0.000277158849085759
NECAB1	0.678237047119565	0.233462701147541	-1.53859751224883	2.18119285117096e-08	3.49264713487722e-07
AC004637.1	0.33054185048913	0.116991398032787	-1.49843048807058	4.5392828177423e-08	6.32088572713364e-07
AC078993.1	0.54796420576087	0.23712016220765	-1.20846331655252	1.66902311296548e-05	0.00010023847676511
FCRL2	0.549086926913044	0.25919721579235	-1.08298434151969	0.000190976224117904	0.000811555373402641
NAP1L3	0.879314115978261	0.41154826179235	-1.09531700533083	3.13013477366834e-08	4.70301122854493e-07
SHISAL1	1.88440104740761	0.617987723770492	-1.60845595439711	1.06311192845973e-06	9.22711357923755e-06
BARX1	27.9270479108152	8.02820724464481	-1.79851331363567	1.12247614599201e-07	1.3664461157357e-06
ITGA9	4.70485115163043	2.27381335519126	-1.04903524462396	1.81844222803521e-09	4.31825256802096e-08
MRVI1	11.9031477478261	4.59543349234973	-1.37307027581876	9.37191942788824e-11	3.70789388897892e-09
EFEMP1	27.4463667663043	12.8782757557377	-1.0916757369267	2.84285397798205e-09	6.27656996910681e-08
CAND2	1.29582949461957	0.568647577322404	-1.18826918487757	6.49583611665904e-11	2.75609046663962e-09
IGHV3-22	0.884638382554348	0.413475455519126	-1.09728614748101	0.000719820536375717	0.0025208252381137
CX3CR1	1.23588977619565	0.481977475081967	-1.35851245139828	5.13954396573913e-08	7.02145259742849e-07
MAP6	1.13046749559783	0.489382145464481	-1.20788613833767	2.20366766344023e-12	1.88844737593074e-10
WFDC1	2.15263448673913	1.05491546562842	-1.02897597846667	8.89820091566148e-09	1.62666015221296e-07
CNR1	0.938362215853261	0.447722488043716	-1.06754013966705	1.90743532771322e-11	1.02623860255004e-09
LAMP5	2.64325808402174	1.2581663215847	-1.07099464465079	0.000140144106005225	0.000620728163901794
FGF2	1.73007021369565	0.677628358907104	-1.35226443164951	1.48517694229069e-11	8.4073423722727e-10
SYNPO2	37.7258729619565	7.88572285081967	-2.25823937260268	1.11579515274329e-08	1.96519534578613e-07
HSPB3	0.318778336086957	0.0871312975956284	-1.87129065464878	3.66418402846225e-05	0.000196836407138479
JCHAIN	332.26501948913	160.841793450273	-1.04669208764517	0.000377973111424772	0.00145221248073728
RF02141	0.458762912065217	1.1642689657377	1.34360371473188	1.27954161725022e-08	2.20522589853752e-07
AL772337.3	0.488236030217391	0.201501706830601	-1.27678670598124	0.000684728712116336	0.00241898665452089
NCAM1	1.3099881101413	0.405593149398907	-1.69144852740609	5.93236858946102e-08	7.9690014490771e-07
LEFTY1	2.99703030080978	11.1514487127869	1.89562557138123	0.00156217632957588	0.00489020285901453
TSHZ3	3.32641527445652	1.55924234918033	-1.09312310800369	3.63332413656506e-09	7.70030308942982e-08
MYH11	183.389377711413	33.8679303322404	-2.43691834589282	2.31782048338009e-07	2.5496025317181e-06
PCDHB5	1.37236787130435	0.647921061306011	-1.08277729637884	1.94653637538974e-11	1.03947919100554e-09
AVPR2	0.660010187744565	0.313127356666667	-1.0757387373112	7.07466367326431e-11	2.93842496360237e-09
SEMG2	0.115331670728261	0.423111251071038	1.87524830971367	0.000740880399469038	0.00258173889446877
FLNA	267.792808592391	106.361281857924	-1.33214414885182	2.48526405222272e-06	1.93963318632976e-05
ZNF135	0.434300897880435	0.185032934371585	-1.23091285375358	1.03883951760694e-14	4.0219784966493e-12
PHYHIPL	1.20518013065217	0.548893809382514	-1.13464981978035	7.19013364655044e-10	2.03776846524e-08
GUCY1A1	9.39917927445652	4.59528626830601	-1.03238004926044	1.5491317213304e-06	1.28487853290606e-05
LAMA2	3.59948437663043	1.72582481557377	-1.06050422903878	1.10164012003248e-09	2.8986237187408e-08
DCLK2	1.44457751717391	0.714285799836066	-1.01607427651641	8.40015288322992e-07	7.54447865208401e-06
RUNX1T1	1.10377961956522	0.439808758087432	-1.3275039140889	1.52418557605615e-09	3.77667056851124e-08
BARX1-DT	0.584680117744565	0.174924732644809	-1.74091324615554	7.32253478014802e-07	6.73853465909971e-06
AC124312.5	0.658612686358696	0.276997409508197	-1.24955781755487	2.7049922003981e-10	9.0925482010591e-09
TMEM108	0.310007459456522	0.150569580770492	-1.04187259525647	2.6831395445948e-12	2.21190678579315e-10
AC053503.6	0.955829568217391	0.195941317677596	-2.28633175014505	0.00107271633120437	0.00354968906850457
REEP2	1.80091677255435	0.879806450491803	-1.03347342634288	1.23676911263884e-07	1.48309685459749e-06
JPH2	5.61986657472826	1.42035640562842	-1.9842828926484	7.0445381349761e-09	1.33158353360433e-07
CALD1	87.701377423913	37.4676793442623	-1.22695287812909	7.78846510620215e-07	7.0860978584796e-06
ANGPTL7	0.53253071261413	0.189750611628415	-1.48876019628142	0.000251417317409949	0.00102848657712549
GPR17	0.440038831679348	0.193135133076503	-1.1880202136717	2.41860294286528e-10	8.2579102998838e-09
HLF	1.47501738826087	0.541813306775956	-1.44486423054832	1.27652951771874e-09	3.24459982106213e-08
AC005165.1	0.529497197119565	0.143552532142076	-1.88304426870906	5.9116647055982e-07	5.616599582913e-06
ZNF471	0.507777768695652	0.251626894371585	-1.01291110441574	1.81844222803521e-09	4.31825256802096e-08
TEX19	0.0736662440543478	0.39498640252459	2.42272739672583	0.00570319588700583	0.0146958628507456
LINC01436	2.04776076728261	0.983912972404372	-1.05744456095365	8.92524438200692e-06	5.85412349603217e-05
AP003071.3	0.899432041086957	0.29350988	-1.61560521152503	3.01860408187701e-06	2.29878310850634e-05
CNTN4	0.890241228967391	0.420665192677596	-1.08152386725071	1.42127720675126e-12	1.36954271642551e-10
AC036108.3	0.813353514478261	0.268404707644809	-1.59947256323663	2.40860761835908e-05	0.000137063049274654
CCL23	2.04095658663043	0.564308189453552	-1.85469030322005	0.00243760454341676	0.00715054851925568
JAM2	3.62161856521739	1.57834035409836	-1.198226264916	9.67150869505982e-13	1.07532297444919e-10
CNR2	0.463860938320652	0.191475706404372	-1.27653100115127	2.84159544368474e-05	0.000157808992865084
DMD	2.25472219940217	0.864658181311475	-1.38274787136056	1.77056099089283e-12	1.59948053514781e-10
GHR	1.01107437288043	0.381689813224044	-1.40541653465949	1.25050216693781e-12	1.25519155006383e-10
TEX11	0.660050790027174	0.264322206978142	-1.32027940438898	0.0175447770456919	0.0374619761030106
SLC38A3	1.81353243620652	0.588257589874317	-1.62428261431496	2.18712291572626e-05	0.000126367039663661
AC053503.4	1.68862214157609	0.491657053333333	-1.78012229115182	0.000148586094845202	0.00065212451869207
ADGRD1	0.995201260717391	0.439904588628415	-1.1777976630457	4.73100299161149e-10	1.45081861189715e-08
C1QTNF4	0.516528438472826	0.230147899125683	-1.16628650847139	1.46813966902156e-05	8.96387951677174e-05
TMEM130	0.864872946668478	0.393069687322404	-1.13770310002794	2.30564192154791e-07	2.54007228155896e-06
HAND2	6.68429492322826	1.51619132549727	-2.14032357300038	0.00164896767815982	0.00511902466067913
PLAC4	0.880760772173913	0.397195093060109	-1.14890241480587	0.00397773062400889	0.0108384036268866
KCNK3	1.97284964831522	0.723428021989071	-1.44735962487689	5.80313778014146e-09	1.12942396958031e-07
C16orf89	2.98669062496196	1.07247878869945	-1.47759868982196	7.79483570245026e-10	2.19195632768903e-08
GALNT17	0.81389379401087	0.36622644404918	-1.15210458041999	2.12472577999499e-11	1.11811115621532e-09
CXCL17	100.71706695413	42.9256861712022	-1.23039507399725	4.0469141910328e-06	2.96222642051932e-05
SMTNL2	1.34213708869565	0.669320084147541	-1.0037638282469	6.09353114943382e-05	0.000303222053823444
MAL	23.0153937843478	6.46418853202186	-1.83205794581709	6.80573310638268e-08	8.96446533897223e-07
GJC1	2.39728006576087	1.17786907377049	-1.02521927872077	3.58164139657244e-11	1.7142067796708e-09
PTGIS	11.9428001014674	4.55809260579235	-1.38963898870215	2.49871256380492e-08	3.92854148628386e-07
LINC00578	1.70152226516304	0.814945911912568	-1.06204981398345	0.000262775541213453	0.00106689822266833
PRIMA1	3.41584508127174	0.782164645830601	-2.12669831369601	7.75403001892294e-11	3.17814661929764e-09
KERA	0.286192153711956	0.123669482994536	-1.21049457843287	0.012233810586405	0.027695650759512
AC245100.3	3.97963952190217	0.608694157704918	-2.70884833262568	0.00389194666848608	0.0106394270230042
SPIB	4.79197039032609	2.17131835546448	-1.14204772645454	0.00169677925807369	0.00524716461193777
AGTR1	0.959156433081522	0.384862369289617	-1.31742351440599	9.86258421148201e-06	6.37539321076749e-05
SCUBE2	1.08177335581522	0.457525386010929	-1.24147456997794	1.82498576129104e-10	6.4547334894863e-09
C10orf91	0.350404703532609	0.856470742300546	1.28938182300697	1.03287913765123e-05	6.6352155802715e-05
AC087392.2	0.27846428625	0.13505108442623	-1.04398708576492	3.826842427586e-06	2.8298011825543e-05
PDE3A	3.98692839945652	1.77057342092896	-1.17106102680072	6.65807350460935e-08	8.80205436911191e-07
GPR27	1.73588526327717	0.550593585513661	-1.65661188562998	5.42974129073052e-16	5.88611104621642e-13
FHL1	30.1178781347826	7.60239026775956	-1.98609514003253	1.02951199830105e-09	2.73875455646197e-08
CCDC80	16.8365382701087	7.5149542	-1.16375932224709	4.5753669126396e-06	3.28580755326066e-05
ADCY5	4.37283749179348	1.22095359360656	-1.84056136743782	2.07724575844442e-13	3.38622295404763e-11
TMOD1	2.61833053157609	1.09367955748634	-1.25945713325744	2.11189709661266e-05	0.000122789061280931
RSPO1	0.555586525298913	0.180428042	-1.62258803122932	2.24233606717049e-08	3.57734277206206e-07
RBPMS2	12.7214905728261	3.45650336120219	-1.879882486949	4.24145521939144e-09	8.70823774731305e-08
LINC02084	0.811032689402174	0.298998313387978	-1.43962271835159	0.00102921345293863	0.00343139733556242
RSPO2	0.665328576434783	0.272104401486339	-1.28990670662753	1.76378952710564e-06	1.43331037245792e-05
UBE2QL1	0.598439264673913	0.265480924420765	-1.17259663323702	2.17023348598529e-06	1.72228766217725e-05
TDRD10	0.365910918206522	0.181386190759563	-1.01242783886092	4.74089046881394e-13	6.19200278640693e-11
GALNT16	0.716512329836957	0.241026760710383	-1.57179819594373	1.05077280270496e-15	8.13635897694509e-13
AP001107.5	0.518486517228261	0.169342908360656	-1.6143589017585	2.51437326953051e-07	2.73291661486356e-06
LONRF2	0.719344203201087	0.277988843393443	-1.37165527542204	3.01860195553757e-09	6.59076626364653e-08
AC093702.1	0.304065788043478	0.111536961530055	-1.44686162570777	0.00303136423195523	0.00862506665525214
NLGN4X	0.906484967228261	0.373821280453552	-1.27793439566062	2.24782457390026e-09	5.18458346667357e-08
PIANP	0.536164452663043	0.256149238688525	-1.06569096888861	2.3502228191298e-11	1.20746874269083e-09
ASB5	0.949814536391304	0.233718265759563	-2.02287534669883	0.00135191066944186	0.00431950323695648
CHRDL2	20.1980661245109	8.37143829879781	-1.2706697489599	4.85099284451684e-07	4.73971950707389e-06
SCRG1	2.14813773339674	0.526904542229508	-2.02747297664206	3.50985028196426e-05	0.000189626374192044
ZNF229	0.63325191875	0.266124020655738	-1.25068080777588	1.82063851491857e-16	2.45939788422076e-13
GHRL	4.09818165201087	1.02114392196721	-2.00479771653223	7.88872278094476e-08	1.01685730448076e-06
CPXM2	9.61548314619565	3.15488105519126	-1.60777373605511	4.87596219256016e-07	4.75768390175053e-06
FAM129A	13.8650776304348	5.74427757431694	-1.2712583243345	5.91941238161611e-06	4.0963542880887e-05
BHMT2	1.16270187021739	0.397118165770492	-1.54984095894559	9.81087471953003e-13	1.07656459979454e-10
ZNF334	0.782243834565217	0.388510758180328	-1.00966383398752	3.35462261558024e-14	9.4456588218695e-12
FAM43B	0.297281635048913	0.148303166120219	-1.00328094349925	9.43935381683674e-08	1.17561592638825e-06
AC012531.4	0.182134776086957	0.385542806448087	1.08188463903331	0.000130071532065832	0.000581340112702392
SLIT3	4.41064422336957	1.81885424863388	-1.27795945348778	1.02831864354266e-11	6.24509145956538e-10
MYO16-AS1	0.129790238097826	0.384817403606557	1.56799216924675	0.00288974510087553	0.00829176330493414
GC	16.0076650945598	4.71808084885246	-1.76249084336213	2.08793574922358e-06	1.66734935465622e-05
ASB2	4.12545816608696	1.22935159442623	-1.74665676606109	6.00187224839491e-10	1.75372765791712e-08
CASQ2	3.80909714980978	0.675349226765027	-2.49574345815188	1.18902903915006e-08	2.07730367427981e-07
FNDC5	0.877352247173913	0.406792953934426	-1.10886149452441	1.69775269558659e-08	2.82494061343153e-07
FLRT2	0.725045135815217	0.282453984918033	-1.36005495453184	1.66792217552173e-10	6.03576257304233e-09
ZNF835	0.430487568342391	0.165935352519126	-1.37535029079838	1.33229294649382e-11	7.68229876939694e-10
CPA3	13.0124673793478	5.76220984213115	-1.17520044174442	9.73941965505362e-10	2.62311003156792e-08
LINC01671	1.04929901708696	0.188793439497268	-2.47454532147631	0.00396328571445973	0.010807193758672
GAMT	6.46124276141304	2.85305426743169	-1.17930449248506	5.98423321909722e-15	2.76051405155844e-12
TMTC1	2.55141969945652	1.13305434540984	-1.17108317693681	8.24211016750967e-10	2.28513031383347e-08
TAGLN	165.67398861413	53.2589968688525	-1.63724995144503	3.3479690526695e-05	0.000181923100328139
NRXN3	1.38082775729891	0.403253408136612	-1.77577473924466	2.10782511008984e-07	2.35687241938411e-06
IGLV7-43	41.0462309729891	14.1410399102186	-1.53736153651734	0.00521690254380488	0.0136389321177178
EMX1	0.515978955815217	1.15650423020219	1.16438641130896	5.59642405694652e-06	3.89958573078436e-05
ARHGAP40	0.782147122646739	0.335080810863388	-1.22293093560518	0.000847594487540455	0.00290036238705249
CYP3A4	2.65859778457065	1.21183675418579	-1.13347016314772	0.0138664128154416	0.0307497390684674
PDZRN4	1.17577555463043	0.268131482650273	-2.13260016009382	1.56980296206583e-05	9.50961107028479e-05
MYOCD	3.2580415076087	0.829549458251366	-1.97360508075821	9.44345114671444e-10	2.55609818117248e-08
HAND2-AS1	1.4025927016413	0.283012306469945	-2.30915943261744	0.000343454971957013	0.0013397710052177
XCR1	0.734507869701087	0.31349322947541	-1.22834366283308	0.00177829623416731	0.00546727746071773
SETBP1	2.39165592608696	0.976422656557377	-1.29243217575479	2.00448676617298e-15	1.20720215492768e-12
AC124312.2	0.661202659076087	0.300382796338798	-1.13829033802169	2.42828539408015e-09	5.5535501718409e-08
HSPB6	136.899237401087	25.3454356103825	-2.43331654530684	5.87189109007277e-09	1.14075690612785e-07
MRGPRF	13.8065094847826	4.39899516885246	-1.6501027064561	2.80010358631278e-07	2.9832454965527e-06
AL391822.1	0.322651871902174	0.158501594972678	-1.02548103745352	5.63216972903276e-05	0.000284508555207734
BCYRN1	2.82145226788043	1.23647020775956	-1.19021046388891	0.00374808850744927	0.0103124754987319
VIT	0.379050668690217	0.185091646934426	-1.03415092130155	0.00288887744371802	0.00829054210916442
ZCCHC24	11.2512178625	5.17419547704918	-1.12067470708697	3.85644588838612e-09	8.07061807973933e-08
INSYN1	0.546666905581522	0.246457458355191	-1.14932339866806	5.15802238505971e-11	2.26837897222068e-09
PDE7B	1.44352644586957	0.582451394262295	-1.30938797187066	3.0412199316469e-10	1.00975021957177e-08
PLA2G1B	35.4102682736956	0.590964413770492	-5.90495270568183	0.0135421677737077	0.0301631127493072
FAM198A	1.07172091798913	0.444499128918033	-1.26967677206272	1.05376800115406e-12	1.11448930794324e-10
TYRP1	1.57826945284783	0.762831917469945	-1.04890641955719	4.42766261735962e-05	0.000231371784061157
FAXDC2	3.26119802771739	1.4961120863388	-1.12418378393464	3.74773231856442e-10	1.19492035880581e-08
C1QTNF7	1.23857586891304	0.369560421513661	-1.74480008041349	2.46331622147783e-11	1.25368917835354e-09
FOXF1	13.2094021054348	5.61476133387978	-1.23426856309868	2.3193339525725e-13	3.64387532070466e-11
PIWIL1	0.652936961380435	1.71463164151913	1.39288305520352	6.91578114245065e-08	9.09098071089975e-07
PTMAP4	11.3096493695652	28.5149313278689	1.33416335580695	8.48931114377027e-12	5.35048706128149e-10
CTNND2	0.830345075418478	0.218276730409836	-1.92755267864071	3.25886383080599e-13	4.4437375292896e-11
AP001528.2	0.7097053375	0.348483148797814	-1.02613126147514	4.08095209874651e-12	3.08289625271509e-10
EPHA3	3.14397612445652	1.36280531327869	-1.20601078441629	6.69469475700844e-08	8.84507477310786e-07
DRD2	0.388257305277174	0.167088410857924	-1.21640139748593	0.00456843051325664	0.0121890403590841
SLCO1B3	0.390485527896739	1.0959944499235	1.48889950699031	0.00789012225040578	0.019152008565948
SYNM	35.8115429331522	6.65897772240437	-2.42705205948167	3.78632816981108e-08	5.45457681393183e-07
ITGA8	4.05736816902174	1.46419310464481	-1.4704383843038	2.7978213783173e-11	1.39768583648151e-09
LINC02474	0.70344678125	2.29762387242623	1.70762945735631	0.000225332746433207	0.000938064377000453
LINC01082	1.95839146972826	0.854090141311475	-1.19720893302582	1.06352399476885e-08	1.87923909784706e-07
ATOH8	1.00041725858696	0.45075260989071	-1.15019410123442	5.20368357901683e-12	3.76070212255546e-10
AARD	0.530022261255435	0.135640569852459	-1.96626420448072	4.02385567573171e-12	3.07187376427955e-10
KCNB1	0.478010450288043	0.11176023124918	-2.09663524779897	3.07784846153591e-08	4.63730594124809e-07
AC005840.3	0.124002313907609	0.284118258360656	1.19612450493142	0.0038132902529572	0.0104573673127201
DAPL1	2.59102595826087	1.29067397628415	-1.00539884677838	0.00299650646070129	0.00854382648270182
CYP4F22	0.661981352641304	0.243564247994536	-1.44248819805283	0.016146205597587	0.0349541571204477
MORN5	1.3563649523913	0.270231505628415	-2.32747762177607	0.00128844238272806	0.00415090745349148
SERTAD4-AS1	4.35203646032609	1.83747728639344	-1.24396422672058	2.48190917232664e-07	2.70267567881536e-06
PTCHD1	0.365506560820652	0.11853101110929	-1.62463274382427	0.000332633161252574	0.00130294843163813
FST	4.7636462923913	2.18519420054645	-1.12430479571574	1.85019284026978e-05	0.000109571240016086
FAM13C	0.820281867445652	0.384216474808743	-1.09420035603196	4.34461260272316e-12	3.23696033813199e-10
C6orf58	16.6482096368641	8.13818895940984	-1.03258735330561	0.0224836673028068	0.0458190046801536
SLC7A10	0.691425720331522	0.234951710442623	-1.55721000082108	0.00580976205243649	0.0149155063420812
EPHX3	5.59447672320652	2.73987904819672	-1.02989098879682	5.47762369479844e-05	0.000277867008252047
ATP1B2	1.69236604891304	0.766790103661202	-1.14213802619629	1.107785779262e-12	1.15470689808555e-10
CACNA1H	9.24984686576087	4.05664763005464	-1.18914148943333	9.1875407546467e-08	1.14809839251582e-06
AP005018.2	2.83128394798913	0.958766814808743	-1.56220456376194	0.00309968641409899	0.00879895959822014
CDC6	6.89056204565217	14.106160715847	1.03363181217516	1.18902903915006e-08	2.07730367427981e-07
SGCD	2.9279645011413	1.30065576278689	-1.17065887975761	2.82956326229294e-07	3.00724319067516e-06
ANK2	1.36799113094022	0.460141399234973	-1.57190970922019	1.06750619807084e-10	4.14035811813486e-09
RERG	3.62839821923913	1.28298229868852	-1.49983153564823	4.64491903833695e-14	1.17987703867465e-11
SNORD116-24	0.626134266847826	0.250586604371585	-1.32116276421224	7.23526960910408e-05	0.000350994798806353
FGF14-AS2	0.741508104836957	0.37073248726776	-1.00008391773644	1.08846637187051e-10	4.20660239011132e-09
TENM2	0.541681596684783	0.197802751622951	-1.45338258143575	2.94252680108709e-08	4.470702422871e-07
LINC01579	0.315455637184783	0.128142863398907	-1.29968399842689	3.28156227610028e-06	2.48333513815463e-05
ROR2	4.18795545690217	1.90042758896175	-1.13992204188232	6.40710414998207e-08	8.52223466722462e-07
AF001548.1	1.8748175898913	0.447961443825137	-2.06530376608208	4.94589846545191e-06	3.51811104427372e-05
LINC01081	0.356709486956522	0.15274774704918	-1.22359848468232	5.92315432589232e-07	5.62505076389275e-06
FXYD6	4.59676614565217	2.01256297213115	-1.19158534766513	8.19120274455812e-10	2.27683931672775e-08
FBLL1	0.393465578592391	0.183222472803279	-1.10264096518323	0.00283817057066404	0.00816647327704938
EFNA3	4.28901033152174	8.90986178306011	1.05475826048217	7.84333911463703e-10	2.19421206896059e-08
DIXDC1	4.52730133695652	2.14248462240437	-1.07936648600293	0.000100820513753097	0.000465578180762704
KCNJ16	0.423329835559783	0.209544738377049	-1.01452387474473	0.00255904926147202	0.00745435268547291
FIGN	0.64099762826087	0.269505726273224	-1.25000309207412	4.97121943866549e-14	1.19756676277452e-11
LTF	32.6714003180978	12.9628812044262	-1.33364187542729	4.00908958776169e-07	4.0278531673893e-06
PRELP	17.3604764965217	6.12070034830601	-1.5040379014382	5.02840160395107e-07	4.89540975192021e-06
SLC2A2	0.498543098983696	0.121367202185792	-2.03833962500174	0.00266192902308907	0.00771155573885544
MIR4269	0.63483894076087	0.19495086010929	-1.7032801053936	8.42895146866281e-05	0.000399624090951407
TNFRSF13B	0.610114728125	0.241269919196721	-1.33843250173439	3.68047005553201e-06	2.74234818798959e-05
EMILIN3	0.385802742538043	0.181470793098361	-1.08812602736618	7.35854405029425e-11	3.03309113221349e-09
NPY1R	0.897415230119565	0.265534060371585	-1.75687873921939	4.03303685773142e-11	1.87422663834695e-09
NPY6R	0.508689718608696	0.191898642612022	-1.40644142871954	0.000194407533395901	0.000823876022587281
PCSK2	0.385900465152174	0.142883976153005	-1.43338464963604	1.56959274634775e-06	1.29936389207963e-05
GNG7	2.15555001793478	1.0055442763388	-1.10007943147426	2.30236665417743e-13	3.6436212722059e-11
FNBP1	13.7939374184783	6.41100924863388	-1.10541093147171	6.42265501978709e-13	7.69334715381237e-11
ESRRG	0.435232776673913	0.17628049879235	-1.30391432380709	4.95584569952695e-06	3.52296821935807e-05
MLNR	0.489030515146739	0.132266082054645	-1.88648134275254	6.59170522768936e-08	8.73562109055825e-07
AC123912.4	0.521685433554348	0.222312667928962	-1.23058999208901	2.45474495860275e-05	0.000139505440229269
AC009549.1	0.390585339130435	0.149893350830601	-1.38170141005123	2.95025288901254e-07	3.11280443280963e-06
ABCA8	1.52122489738043	0.437684421628415	-1.7972705157954	1.74568531872139e-12	1.59026064685708e-10
FOXE1	0.398629383896739	0.0972019651530055	-2.03599067198122	0.000230426489636697	0.000955965694950867
GSTM5	0.760579671086957	0.312136223879781	-1.28492358495657	1.01435886934659e-11	6.17761647368074e-10
ARHGEF25	4.11169621793478	1.82695544136612	-1.17029223096725	3.64115900617909e-08	5.28406749752134e-07
ACTN2	0.785620741038043	0.150055511748634	-2.38833670638467	4.41829636810328e-05	0.000230938002788928
CILP	3.99468075815217	1.89251512438798	-1.07777538245735	0.000479377379968686	0.00178243542704529
FAM129C	0.541052572293478	0.242205449060109	-1.15953746009533	8.67225986775368e-05	0.000409369183959868
AL513008.1	1.89856184461957	0.921758921912568	-1.04244561405868	3.54914121415334e-06	2.65524260400478e-05
AMHR2	0.409593296342391	0.106172087349727	-1.94778757214199	0.000725131842057521	0.00253464955133786
NEXN	12.6955959728261	5.07554314918033	-1.32269399858278	1.43172703995624e-06	1.19989462517554e-05
ATP1A2	2.45249882330435	0.469899991349727	-2.38382679795396	9.52363841895425e-07	8.38683512314595e-06
SLIT2	2.08111271934783	0.860414930273224	-1.2742506435808	2.24567065055292e-07	2.48156908127614e-06
SPINK5	13.7772158840707	4.60130624012022	-1.58216899261626	0.0202358078960328	0.0420553787905369
SALL2	1.56332162293478	0.746639197213115	-1.06613146060787	2.89829684420745e-12	2.3447005178829e-10
VTN	22.2224356604348	5.41635818546448	-2.03662189700425	1.31369590044323e-10	4.94483347526209e-09
FAM30A	0.451601490766304	0.20965550304918	-1.10702954993014	8.99676358879095e-05	0.00042248792599915
DMBX1	0.445765757505435	0.912157555715847	1.03299724363274	3.63963880253752e-08	5.28406749752134e-07
SMOC2	27.9945194190217	11.2894720081967	-1.31016639857717	9.96266023824929e-07	8.70618446696827e-06
VIP	3.96971076442391	0.731785323371585	-2.43954150904399	0.000162854289386427	0.000705276094952514
FABP4	6.33156565690217	2.52380538972678	-1.3269616219145	0.000190603728272739	0.000810131235577584
COL14A1	14.5606433788043	5.45410888415301	-1.41665869691409	8.66611353572614e-11	3.47944458459405e-09
AR	0.483645344369565	0.201090766459016	-1.26610267286691	6.88131585839774e-09	1.30414168816365e-07
AC008808.2	1.08685734070652	0.454801975081967	-1.25685216217551	6.42799843688035e-06	4.39499949889634e-05
TGFB1I1	15.7748414565217	7.5650703989071	-1.06020009259259	1.54894040919743e-07	1.79778249527888e-06
CRISPLD1	2.88066366429348	1.35235326584699	-1.09092916050485	1.61509387971683e-10	5.89509266096643e-09
GPC3	21.3087896668478	9.96665093519126	-1.09626794424475	2.09630784122457e-11	1.10584064003868e-09
ZNF727	0.351073042826087	0.153116590885246	-1.19714060907278	2.38950487634048e-10	8.18433731815765e-09
BOC	3.39998752831522	1.18945129535519	-1.51523325562502	3.11937893442056e-10	1.03253823934614e-08
SFRP1	6.42928953065217	1.9192347357377	-1.74412814723865	9.96266023824929e-07	8.70618446696827e-06
PSAPL1	3.77281871030435	1.40722261756284	-1.42279220231387	0.00267540121102471	0.00774644413144054
SLC2A4	2.85649370576087	0.78905287852459	-1.85605145990334	0.000288003346797608	0.00115440942168958
IGKV1D-33	6.93591953407609	2.54295001983607	-1.44758405447156	0.000106581078311054	0.000487713034795686
FAT4	1.79738042554348	0.875786069289617	-1.03724538875522	1.77869277152315e-10	6.30128071558716e-09
C14orf132	3.3878103048913	1.22710771699454	-1.46509119942311	3.27909927639061e-14	9.35449360676642e-12
AP003071.4	1.38171686021739	0.419716104863388	-1.71897628382101	5.83506034203741e-08	7.85302757660217e-07
FRZB	12.213362463587	4.35993484808743	-1.48608196209035	1.15623001870948e-12	1.18246335073775e-10
SLC39A2	0.42156573186413	0.196696866967213	-1.09978362006468	7.88233754626643e-05	0.000377972737844512
P2RY14	2.6533414376087	1.22819942295082	-1.11126550620402	4.09288294051858e-09	8.45927502701462e-08
RND2	0.608906108478261	0.280788759234973	-1.11673460431918	1.43172703995624e-06	1.19989462517554e-05
AL162413.1	2.86076651445652	7.36510242770492	1.36430383435026	4.34691079089925e-05	0.000228031388476861
PWAR5	0.432980930070652	0.177521521836066	-1.2863095447624	9.2308349879376e-13	1.0316171823375e-10
EML1	3.68745804619565	1.58007160491803	-1.22263669605261	6.42018265829857e-14	1.47626062467948e-11
ADORA2A-AS1	0.278174717092391	0.129682898896175	-1.10100305538137	0.00526454045833258	0.0137392293492889
TNXB	5.04757130217391	1.6751723726776	-1.59127983093878	2.28891742215632e-09	5.26815484392475e-08
AOC3	18.3434364032609	6.37510194153005	-1.5247436175392	5.2495035936329e-09	1.03845335231346e-07
IGHV1OR15-1	0.47041450201087	0.221771253715847	-1.08486016291216	0.000143453980841679	0.000632931574812463
FDCSP	32.0565373023913	11.7938486283607	-1.44258401352525	7.11875652359239e-06	4.7976922657136e-05
POMC	1.18228956896739	0.437557576120219	-1.43403865491658	1.01065361068888e-09	2.69851981937754e-08
JAM3	7.04933416358696	3.42312177868852	-1.0421743783013	1.86931259653813e-11	1.01830568858149e-09
PDE9A	1.90793523521739	0.952524340983607	-1.00218433486492	2.92755476821785e-10	9.78001770874133e-09
ERP27	5.96491534875	1.10998458415301	-2.42596202395143	6.28836454162299e-06	4.31040251744951e-05
OGDHL	1.71057606390217	0.787967107568306	-1.11827494456842	1.24016518675533e-06	1.05752293865611e-05
AC093787.1	0.512801884184783	0.147495305300546	-1.79773252788522	0.0142854041670542	0.0315624016861207
SPON1	22.9118949684783	10.0496012846995	-1.18895852021061	4.95161618916931e-07	4.82498834145527e-06
CDO1	1.09777842679891	0.415117752928962	-1.40299435662777	4.39935582506437e-07	4.35536226681373e-06
FMO2	3.20944445368478	1.44462404044809	-1.1516295082383	3.97099562788857e-06	2.91749089150295e-05
AC108676.1	0.504119944065217	0.238574702120219	-1.07932596030512	0.0148465619674543	0.0325666036034375
SEMG1	0.80359046138587	2.31802632333333	1.52836460507057	0.000375362883808186	0.0014452570917857
KCNMA1	4.40675566494565	1.17193260601093	-1.9108273002927	2.54595532246055e-06	1.97987293207558e-05
NEFL	0.378469285315217	0.0996901610054645	-1.9246531941049	4.29512899780197e-06	3.11551327538791e-05
PGM5-AS1	1.71162518375	0.320870799125683	-2.41530240299392	3.0070375421396e-06	2.29319665674037e-05
PDLIM3	13.7045901027174	5.40152927486339	-1.34321935412836	9.66796524459272e-07	8.4931586089147e-06
HOXA10	2.75954037805978	5.87299322147541	1.08966797725739	1.78102771352565e-14	5.98679678289143e-12
CHODL	0.331496743554348	0.129171068382514	-1.35971172544635	1.53737344051326e-06	1.27708021317119e-05
ADAMTS1	10.0764664255435	4.97949981202186	-1.01691707229495	7.65840579296232e-12	4.97131425141365e-10
HSPB8	18.6410647891304	4.90161970054645	-1.92715380995809	1.48313436553203e-12	1.39807983387391e-10
HHIP-AS1	0.90920820576087	0.43989669920765	-1.04744592884976	7.16926969761195e-09	1.35280188262772e-07
GP2	39.9406221098043	11.2402813600055	-1.82917865549159	0.0238853746025158	0.0481106006157949
IGKV1OR1-1	0.319883011467391	0.13305970715847	-1.2654706112901	0.00588468941351413	0.0150668341018422
PLP1	0.583286080451087	0.167872184071038	-1.79684044632638	7.74519264990258e-05	0.000372006029779659
PYGM	1.11465117744565	0.313828526666667	-1.8285438963441	2.84285397798205e-09	6.27656996910681e-08
NALT1	0.890112267065217	0.382472016721311	-1.21863311218633	0.0015862780488621	0.00494565636718136
AL132642.1	0.613615674728261	0.192052321912568	-1.6758359306011	5.89150041706022e-07	5.60295923851953e-06
C8orf88	2.54632559875	0.7308965	-1.80067787834701	4.14565511865316e-10	1.29326544787797e-08
SSTR5	0.517611837782609	1.1903225821694	1.20141008537796	0.000296517329984833	0.00118415771438592
C4B	3.4699550198913	1.60120953879781	-1.11575484629893	6.42818408081396e-10	1.85085602996185e-08
LINC01857	2.38594928711957	1.17896319562842	-1.01704469758063	2.260534980422e-05	0.000129968613104455
IGHV3OR16-9	4.41321857554348	2.18936806967213	-1.01131668585608	0.00170852573750384	0.00527746780379267
IGHV1-12	2.42159196940217	1.07004577021858	-1.17828328805959	0.00843469892992558	0.0202673952676179
CCL19	23.5872689080978	8.7044799579235	-1.43817837043561	3.31072010864192e-08	4.89629759041374e-07
GRIK5	1.25108198266304	0.40137236284153	-1.6401631454771	8.65432552917169e-08	1.09663607129148e-06
TNS1	36.4070395543478	12.3348511092896	-1.56147713116343	7.84333911463703e-10	2.19421206896059e-08
SCNN1G	0.409988147619565	0.200851592010929	-1.02945230667698	7.95758668614661e-05	0.000380521475391144
RIC3	0.429237633798913	0.145024118874317	-1.56548371729433	7.2389128007078e-11	2.9894641606123e-09
MGP	127.512859038043	49.8386525464481	-1.35530577420161	1.78560339629057e-09	4.25892928877622e-08
SCN4B	1.06019098179348	0.430279330983607	-1.3009787285422	9.26399337384154e-14	1.91288228893579e-11
BVES	2.37203843880435	0.736281955136612	-1.68779713954017	1.2756473759598e-13	2.36387271437474e-11
THBS4	20.2899696913043	6.83225123939891	-1.57033377738828	5.39195794183705e-06	3.77837880209984e-05
SORBS1	21.5219348445652	6.43783422273224	-1.74116045119686	1.02951199830105e-09	2.73875455646197e-08
MIR1-1HG-AS1	0.437353067820652	0.104529661234973	-2.06488603553486	2.11418080273743e-05	0.000122888884676006
RHOT1P2	0.427439788586957	0.160828446120219	-1.4101986066292	0.00672076596635254	0.0168201462445445
RSPO3	5.99337864110326	2.9936554823224	-1.00146131946872	2.71048353976411e-06	2.08908615803859e-05
APOA1	73.7495767371196	12.9381348537158	-2.511005114382	8.25653749230897e-05	0.000392824594097729
LINC00702	0.951702546967391	0.276331395464481	-1.7841112484318	4.42692664548493e-06	3.19295397873449e-05
PDZRN3	6.70989379184783	2.83797083060109	-1.24143016969755	4.72228069981509e-12	3.48244108342486e-10
SEMA3E	1.4609816822663	0.709566195453552	-1.04192890505408	7.25638590676827e-07	6.68049693607825e-06
TCAM1P	0.187139685815217	0.394088686442623	1.07440479652537	0.000144490436163811	0.000637245147776157
LINC01018	0.288688798255435	0.113052558885246	-1.35252148189506	2.8138943785096e-05	0.000156591488758898
ADRB2	0.829210082119565	0.386633054535519	-1.10077267427424	2.01067066710707e-12	1.77208742819302e-10
SCG5	6.46283299021739	1.71925413934426	-1.91038389149878	0.000165497570903432	0.000715341474233913
SIGLEC6	0.721005773222826	0.318621427163934	-1.17816752063893	1.39716720442584e-11	7.97166449924778e-10
BEND5	0.957375415228261	0.383787164021858	-1.31877829848153	8.40707318543227e-14	1.84114902760967e-11
NALCN	0.376073869418478	0.183024110114754	-1.03898235769682	4.76778492069935e-05	0.000246237124501388
TRAJ36	0.593748829347826	0.283185109836066	-1.06810735484679	0.0129467150800234	0.0290276866235768
LINC00861	0.64473848586413	0.289192328852459	-1.15668482000126	2.4617637923884e-05	0.000139611563648373
INHA	1.68085183161957	0.700484251240437	-1.26276803501265	0.00764270342266667	0.0186509014087677
TF	2.91582251260326	1.3797866787541	-1.07945766777563	1.19939084334459e-05	7.52866035742735e-05
NPPC	0.461191990434783	0.203700848311475	-1.17891546937029	1.88362472462612e-06	1.51977525779713e-05
RERGL	1.07449709705435	0.500412662803279	-1.10247138299775	1.893157090385e-06	1.52633790745271e-05
LINC01522	0.27782627173913	1.20162018229508	2.11272601487926	0.0105977828459522	0.0244990507928167
KCNE2	3.69553081472826	1.27744016956284	-1.532525881154	2.3392744897178e-06	1.84428400769351e-05
CCL16	0.520247143304348	0.0923290000710383	-2.49434137072738	0.000565581537276874	0.00205434299040039
NTN1	7.24481530217391	2.70199001983607	-1.42292656459634	2.21226158818599e-11	1.15855177520436e-09
MYLK	26.0453212244565	7.06219821584699	-1.88283501124136	4.52459419067192e-08	6.304481147041e-07
ZBTB16	1.18764351168478	0.350017478497268	-1.76260298392141	5.05679442486417e-11	2.22838129929838e-09
CST2	8.6111436548913	3.49920244765027	-1.29917872151989	0.00495333262493083	0.0130585122374909
NRK	0.500502698315217	0.240369679333333	-1.05812292359353	0.00411644692017183	0.0111588815718634
BCHE	1.33279553650543	0.579229461934426	-1.20224858362106	2.86633499303178e-05	0.000158938641902614
MBNL1-AS1	1.67796065103261	0.637006087978142	-1.39732981854846	0.00134295709468058	0.00429639261764345
HOXA13	3.16371867016304	6.99477570994536	1.14465648197323	1.44721646448405e-10	5.3552193395071e-09
INA	0.611182691521739	0.210330936005464	-1.53894262642957	3.2239712839315e-07	3.36058022894104e-06
PI16	4.13018671441848	1.34270073934426	-1.62106921016297	1.10562681524694e-05	7.01936293449812e-05
AP001528.3	0.736295362423913	0.301704944043716	-1.28714627654082	2.17094693453957e-13	3.51226160404273e-11
ABI3BP	5.6802835163587	1.99846298803279	-1.50707208586079	1.33432569040933e-08	2.29053961154115e-07
PTGDS	27.3996777994565	13.3017649060109	-1.04254125000299	1.20979925423538e-08	2.10342082045527e-07
PTCH2	1.74154900066304	0.719100584590164	-1.27610557787324	8.34485244639226e-10	2.30184155076629e-08
FGA	7.6813603904837	0.960066033907104	-3.00015629514178	4.68944399861753e-05	0.000243001518484767
TCEAL7	2.06766323858696	0.923577182896175	-1.16269679559441	9.48606147494917e-09	1.719626244468e-07
HOXA10-AS	0.39851945201087	0.940990880857923	1.23953059698474	3.01533766807717e-12	2.43031732273536e-10
SOX8	2.07619622456522	0.910512293606557	-1.18919240000519	0.00391609126360168	0.0106973383754754
MIR4537	1.99548725815217	0.819199137704918	-1.28445496493252	0.00704821872319314	0.0174882616316721
DLX5	1.03828468624457	0.464072357103825	-1.16178039932856	0.00141349571886565	0.00448440323998086
IGKV1OR2-118	0.499612073695652	0.23636533147541	-1.07978989580143	0.0189954833988913	0.0399865789404646
NPTX2	2.98606433331522	0.729105194590164	-2.0340463626527	0.0104643542581297	0.0242442471329889
PRICKLE2	2.81242934293478	1.11507884371585	-1.33467112957258	1.86931259653813e-11	1.01830568858149e-09
NPTX1	1.62497492395652	0.411543795704918	-1.98129958236791	9.12628023010658e-07	8.09271499668469e-06
MIR99AHG	0.629901484336956	0.235339116262295	-1.42038507668527	9.31101722289529e-11	3.69053317019365e-09
CAP2	5.00847613913044	2.39231240983607	-1.06596591896624	2.18079522850649e-06	1.72876860509138e-05
RDH12	1.02748042548913	0.396269958622951	-1.37455540411032	4.45589350679342e-05	0.000232566748003823
ZNF385D	0.363315514021739	0.171757372808743	-1.08085094283639	3.55880330055825e-07	3.62757002159866e-06
CACNA1C	2.12173603695652	0.909695193278689	-1.22179004792935	1.05915434146048e-08	1.87304447611784e-07
NRXN2	0.919892587717391	0.393172249289617	-1.22630391550412	3.67739033835521e-10	1.17943047227632e-08
JPH3	0.453131605326087	0.203133240338798	-1.15750378158214	3.26268188583868e-05	0.000177957947067003
CFL2	7.29319220869565	3.08694033060109	-1.24037281967857	5.37495330450462e-09	1.06133299266817e-07
NKX6-2	0.997830686119565	0.354705484874317	-1.49217339789005	0.000427090904317532	0.00161432320371486
IL10	1.19213567494565	0.415681422786885	-1.51999825677728	0.00985828608924927	0.0230519306191775
IGHD	14.2156392494185	5.97261316706011	-1.2510447858885	4.15665048033089e-07	4.14734429168171e-06
SCTR	1.51567813601087	0.493408430879781	-1.61910914815326	7.21457322628291e-11	2.98509851372213e-09
VIPR2	0.675987459266304	0.259965565923497	-1.37867594040956	2.58605396398933e-10	8.78812476383271e-09
CRYAB	11.3244902233696	3.98447350928962	-1.5069850976381	2.05283540084267e-07	2.30013045610697e-06
PRSS2	114.719570818533	34.047486071694	-1.75249134731398	0.000576733208605202	0.00208715618357025
RCAN2	10.0099556646739	3.70882066939891	-1.4324031675276	1.92649321349451e-15	1.19337998176498e-12
FAM180A	1.23050101417935	0.577812990437159	-1.09057130270299	2.15972700290886e-06	1.71646045271507e-05
TMEM100	1.6709549025	0.497828356672131	-1.74695248219254	1.17868498444367e-11	6.98225932997902e-10
DTNA	0.986401903804348	0.422217742131148	-1.22418838036089	3.87947802163122e-09	8.10317562495053e-08
CPM	9.49620243206522	4.06284315519126	-1.22486101862214	4.99932609470411e-08	6.86884594798985e-07
BEX4	11.9540510543478	5.21253625519126	-1.19744219126752	6.46027425691141e-19	4.66884020546988e-15
CCDC136	1.4027136986413	0.608710224098361	-1.20439307412492	4.42692664548493e-06	3.19295397873449e-05
RASGRP2	1.61774395538043	0.731526639125683	-1.14500097934863	7.81794509517135e-12	5.02969933556113e-10
RASSF8-AS1	0.991740200054348	0.482420395081967	-1.03967133562332	1.75597852724493e-10	6.23099352687354e-09
AC136428.1	3.56403324951087	1.7320175636612	-1.04105723618354	0.00280013893492203	0.00806667715227804
MIR4539	0.795568763043478	0.319535543169399	-1.31601021514356	0.000148042013998464	0.000649868172808402
COL4A6	1.0860056711413	0.530069583169399	-1.03477797459818	3.85024766189489e-08	5.53195623310425e-07
TENT5B	4.88347077163044	1.98259239453552	-1.30051876071825	0.000220108338804221	0.000918784923683927
RGMA	5.90808290913044	1.55796664573771	-1.92302572452966	1.99974524230865e-11	1.06265874015916e-09
KCNMB1	6.11533460217391	1.78763617650273	-1.77437829230978	5.23881830838443e-07	5.07519301805553e-06
CPA2	53.1146720094891	0.984763996355191	-5.75318860853928	0.00695801237802103	0.0172941266041355
RIMS4	0.538114173168478	0.18187933084153	-1.56493070450985	3.94986809838732e-08	5.65261321723667e-07
CYP1B1	7.95625497168478	3.80205952185246	-1.06530839273613	3.59429761571037e-06	2.68439430265989e-05
APOD	69.9557105413043	30.0735894244809	-1.21794475992769	1.37833359414766e-11	7.90572768643265e-10
CCKBR	1.00285500910326	0.327910309612022	-1.61273987250204	0.000155135310551621	0.000676486055524878
RBMS3	1.98378569836957	0.905391525628415	-1.13164247641309	3.15232445473826e-12	2.52197588572621e-10
LRCH2	0.897777897717391	0.435915089781421	-1.04231143379389	1.39718302186899e-11	7.97166449924778e-10
TCEAL2	2.95150206032609	1.18360159978689	-1.31826579724366	5.64264813319803e-06	3.92865299216013e-05
ADAMTSL3	1.1519542873913	0.438420938797814	-1.39369486038249	3.24175644097002e-12	2.57452459328465e-10
GFRA1	2.34182726782609	0.78452325704918	-1.57774654582466	2.62723144751474e-12	2.18241398519414e-10
CDH2	1.64814360130435	0.794455401377049	-1.05280381086981	3.36238726269046e-05	0.000182615025657294
HPR	0.348604853755435	0.0610642523060109	-2.51319269427305	2.41969907260276e-07	2.64422860852321e-06
SERPINA6	3.50879360263587	1.25583612021858	-1.48232687409262	0.000192189913024839	0.000816073150076681
ADCYAP1	0.587570059945652	0.222825053196721	-1.39884943388517	9.83725938705441e-09	1.7655763308835e-07
CREB3L3	6.22044855453804	3.05480975068306	-1.02593608258646	0.000160991446183047	0.000698093673414851
INMT	3.83338023478261	1.52675739218579	-1.32814627645898	3.9170109165215e-10	1.23616759361139e-08
AC079466.1	0.105308432201087	0.761738553622951	2.85467495650117	0.000618335803194562	0.00220895346005294
TDRP	1.23697401065217	0.546982508907104	-1.17724858380526	6.80054225714885e-17	1.20226394626642e-13
ANKRD35	1.1780918111413	0.527802048032787	-1.15838312188604	1.3427238946242e-12	1.31133318735799e-10
HTR2A	0.445981338728261	0.222742228825137	-1.00160824553061	3.62863726181285e-06	2.70724677589255e-05
ZNF793	0.567190845271739	0.240674509726776	-1.23675089552697	7.92002126796474e-15	3.40638223134295e-12
FAT2	0.576316318038044	0.243963419934426	-1.24019602413182	0.00138962439297874	0.00441636564998125
NKX2-1	0.651458060429348	0.236981858469945	-1.45889568237096	0.0154923187208508	0.0337814504864494
LRRN1	2.9293529576087	1.46427682401639	-1.00039371060213	3.12905453158666e-09	6.80457623387593e-08
NKAPL	0.293084292413043	0.138343634344262	-1.08305938794068	3.24083785468371e-07	3.37164427523617e-06
STON1	2.89710697119565	1.22485808469945	-1.24199835043204	3.20119195398184e-08	4.77996162219561e-07
FGF7	4.4947457326087	2.07155977622951	-1.11752205407111	2.3547302386224e-07	2.58364910443179e-06
AKAP6	0.706017028369565	0.241419713224044	-1.54815949541686	1.65128555465245e-06	1.35509167715442e-05
AC116917.1	0.305054335978261	0.101059424699454	-1.59386236471747	7.34757761055824e-05	0.000355428001281823
MYL9	284.843896467391	85.8342324426229	-1.73054644917688	3.54336450898722e-06	2.65183589642223e-05
PRND	0.617701519173913	0.282610149174863	-1.12809660178632	1.63515867351036e-06	1.34491180578066e-05
CCKAR	0.689448644771739	0.233607578945355	-1.561356012734	0.00291328992946473	0.00834717047188117
SPDYC	0.91293194326087	2.05193028153005	1.16840249319494	1.71145035332357e-06	1.39916874473636e-05
MIR100HG	2.96886286983696	1.24133018136612	-1.25802354865302	1.19104355555838e-07	1.4378070895357e-06
GREM2	3.263086234125	1.18835204345902	-1.45727482349556	1.17868162462154e-11	6.98225932997902e-10
CCDC69	11.8046296711957	5.53316428907104	-1.09317611718346	2.15590445928732e-10	7.52691861220747e-09
GDF6	0.296204575157609	0.129528928546448	-1.19331958411998	0.000318677151506696	0.0012569109190134
IGKV1D-16	15.4697417492391	5.70705125508197	-1.43863168769713	0.00321977563188106	0.00908130030893889
CYP17A1	4.77624448822283	0.290584067060109	-4.03884918150338	6.15502390424159e-05	0.000305765169708895
PPP1R1B	32.0769027759783	80.6181048220219	1.32956902121863	1.83907789108427e-06	1.48558300136356e-05
NR1H4	0.922959616255435	0.415590973628415	-1.15110320451914	3.51899720184167e-05	0.000190073189668982
ACTC1	2.20390372891304	0.849267548360656	-1.37577017653332	9.57161195224651e-07	8.41533328210286e-06
HOXA11	1.11178092727717	3.15422672581967	1.50441382695555	1.81102608173774e-14	5.98679678289143e-12
PODN	17.610929148913	7.45253433770492	-1.24066800487225	1.07485914543842e-09	2.83849222073695e-08
CYS1	3.77975829168478	1.34200997087432	-1.49389858928407	6.99477313827096e-08	9.1689042570044e-07
TUBAL3	0.502300358054348	1.26092140210929	1.32785614143759	0.00013625541395862	0.000605607550233055
CALCA	7.79744893113587	0.171311081989071	-5.50831181235252	0.00311560164434956	0.00883922523568998
AP000926.1	0.27236881201087	0.135032072677596	-1.01225939949731	0.00488866488143615	0.0129084329916474
HP	1.21628879845109	0.165646265409836	-2.87630824382424	1.08615248260809e-07	1.33044474437435e-06
AC105460.1	2.57565252554348	21.6663386529508	3.07244549463013	2.22404721702781e-09	5.13520422922044e-08
NACAD	1.07620279728261	0.49348611852459	-1.12486855358623	7.75443734886976e-11	3.17814661929764e-09
LINC00668	1.16901548188587	2.81549262257924	1.26809333424447	3.30952021064062e-06	2.50144912601182e-05
CAVIN2	9.87643025380435	3.62479819016393	-1.44608901134107	1.82230086537901e-15	1.16203838418477e-12
AC007193.2	0.562097459456522	0.236671388087432	-1.24793498940557	5.2628970968344e-08	7.16289215043733e-07
CADM3	1.13118477605978	0.453480761114754	-1.31872135807751	1.2166156399529e-07	1.46378710820304e-06
GFRA2	0.276320108565217	0.125554264644809	-1.13802952199917	1.55233116559768e-09	3.83763876867997e-08
LRRC4B	1.68522761722826	0.814153756994536	-1.0495702783679	9.74094710097694e-13	1.07656459979454e-10
AF001548.3	1.23454842323913	0.270437048989071	-2.19061871029357	3.92015966193485e-05	0.000208469417783688
SCN7A	0.769371518472826	0.186946502081967	-2.0410549457151	3.24056134735135e-07	3.37164427523617e-06
CYP2B7P	1.70408356634783	0.845851044486339	-1.01052055516979	0.003609329500698	0.00999666235368336
FAXC	0.471265618630435	0.234333985497268	-1.00797422912603	0.0016517555969625	0.0051262114368371
PRKCB	3.32337666559783	1.49714089218579	-1.15043981857761	1.95794717878814e-08	3.17979421597795e-07
MAP1A	4.33511659184783	2.14862881693989	-1.01265452114922	1.12247614599201e-07	1.3664461157357e-06
AC134312.3	0.281256755923913	0.126820121967213	-1.14910408153608	0.00203683215977066	0.00615542023193484
PGA5	9.25364762507065	1.37757201527869	-2.74789442226088	0.00459785007479959	0.012247940468329
GLRB	0.859314194565217	0.375919382021858	-1.19276242512333	2.67708539809445e-09	5.996062863232e-08
FGF10	1.35928416565217	0.477696166994536	-1.50868188490945	3.48559028731657e-07	3.56635597070838e-06
DEFB4A	3.23663277994565	0.882372502076503	-1.87503395321374	0.00522181840922409	0.0136501380432105
PTH1R	0.468048771940217	0.226259401284153	-1.04868113160927	3.65505822411888e-09	7.73125047386551e-08
HHIP	0.861141307945652	0.401484860065574	-1.10090440940008	6.47785889745921e-08	8.60051798872095e-07
GSTA1	35.8574505018478	16.5824619999454	-1.11261469506412	1.55809822240098e-08	2.62072886449504e-07
RNF180	0.934646216413043	0.439064753879781	-1.08998665127187	2.6831395445948e-12	2.21190678579315e-10
NUDT10	0.333407098641304	0.150781338005464	-1.14482694206185	5.57701061838134e-09	1.09425490694232e-07
PPP1R3C	4.25654941059783	1.57941467360656	-1.43029437858188	4.25714034669493e-11	1.95548855628586e-09
HDC	0.59089993473913	0.285843581420765	-1.0476879444643	8.71430023495377e-10	2.38255373752126e-08
LINC01996	1.05433761202717	0.487720953595628	-1.11220904960405	0.000132886441604034	0.000592943185926541
CD207	0.755185337309783	0.365493638092896	-1.04698445922879	1.53387313973131e-10	5.63688078494083e-09
CHRDL1	5.00675096579348	1.78865273530601	-1.48500138087531	3.00443722774187e-07	3.16670897105841e-06
ADHFE1	0.63983591451087	0.279629350765027	-1.1941861759609	5.20368357901683e-12	3.76070212255546e-10
PRSS1	37.323053958788	7.68119056693989	-2.28066519172059	0.000545042255539284	0.00198977019894016
RERG-IT1	0.28333569548913	0.117912895409836	-1.26479086260719	1.54184451164068e-06	1.27981358563865e-05
ASCL1	6.41684217307609	2.32261773570492	-1.46611176947427	1.61423126053237e-05	9.74607294892852e-05
PTGER3	1.24205469576087	0.55668344104918	-1.15779963127066	3.91521304803149e-08	5.61042525408927e-07
TTR	7.57179657053804	3.04685940625683	-1.31331272096032	6.03685492036728e-09	1.16445775381213e-07
DDR2	7.76136528206522	3.62192298087432	-1.09955458742945	4.53740511632627e-07	4.47161274213954e-06
OGN	18.7949442271196	4.98402356349727	-1.91496184000229	9.85877013571027e-08	1.22002280429415e-06
C1QTNF2	0.989986943695652	0.485545693606557	-1.02780242773678	1.44614871814762e-08	2.46106360739078e-07
GDF10	0.589295936804348	0.170083705754098	-1.79274738332923	1.59871808146229e-07	1.84638989244803e-06
ACTG2	345.671283246739	62.2726554497268	-2.47273005073774	1.22123401141176e-05	7.65911906318148e-05
HOXA9	0.624773487304348	2.83234132693989	2.1805899977061	3.2403077265979e-10	1.05962461267525e-08
BMP3	1.30279072667391	0.433578117393443	-1.5872415046187	2.14652640553738e-05	0.000124632118076238
CAPN11	0.339037946358696	0.148256969726776	-1.193346824988	0.000259771945095065	0.00105688037935937
FGG	3.93813115453804	0.821672609311475	-2.26087557916352	3.79516135561817e-05	0.000202817089847566
SLC16A12	0.349495583766304	0.0753896409125683	-2.21283602040391	0.00034280879688933	0.0013375299436419
IGF1	0.78783686951087	0.345613707530055	-1.18873649639369	1.14852301111004e-08	2.01628561974711e-07
TRIM50	0.628985655831522	0.193722395781421	-1.69903636637855	0.000520305617283218	0.00191166685109599
AL139220.2	0.372378864402174	0.175564221038251	-1.08477232826307	9.91295106403485e-07	8.67323212346003e-06
KCNT2	0.293131212173913	0.141194614808743	-1.05386152724405	4.16704699957035e-12	3.1153705516443e-10
IGKV2OR22-3	1.0567179875	0.455814544808743	-1.21307154152721	0.00878188746315964	0.0209784158317281
IGLV2-28	1.30531603711957	0.640224151311475	-1.02775014166609	0.0147246934739186	0.0323705295567979
AVIL	2.01175973271739	0.931888201639344	-1.11022922167975	0.0190988202079316	0.0401436278165938
DAAM2	4.51026513695652	1.94607456666667	-1.21264525499901	4.99039155616658e-11	2.20809549651526e-09
ABCC9	2.58850420326087	1.08332627355191	-1.25665084512778	3.30905145018225e-07	3.42614825651391e-06
SCARA3	8.51605861086957	3.86212382076503	-1.14079146078515	1.41245073533422e-15	1.02077814642604e-12
POU3F1	0.399170534130435	0.188870620191257	-1.07960692765684	0.000327647210635257	0.00128643954613962
SYPL2	0.728505924722826	0.300005880874317	-1.27994992387745	2.35363786952717e-13	3.67116709706608e-11
RNU6-1189P	0.681743598913043	0.245526617431694	-1.47334981437717	0.00157732008133578	0.00492551875031558
CDH19	0.509424628847826	0.242832837612022	-1.06890518397246	4.399398313733e-06	3.1762688924424e-05
TAC1	0.926959019891304	0.152856445245902	-2.60032817462704	0.000264867688829373	0.00107418562691912
CLMP	6.74395599347826	3.10829774770492	-1.11747041433667	1.87535765072052e-06	1.51376132633178e-05
NLRP2	7.0991824531087	3.34062174245902	-1.08753625637957	0.00710329704543554	0.0175967302607505
PNLIPRP2	12.9878186737554	1.22439780801093	-3.40701487574946	6.84713119156668e-05	0.00033480525792593
LMOD1	36.4567935059783	8.9105787557377	-2.03259663206193	9.80549537832558e-08	1.21551140821885e-06
BLK	1.15011891409239	0.514943533338798	-1.159296887381	4.35444196764508e-06	3.15010531533243e-05
ELN	18.4956807625	8.30748580770492	-1.15470457372086	1.60011853791292e-11	8.94128093311599e-10
AC120049.1	0.553384177342391	0.253472945371585	-1.12644962593719	1.76742242384334e-14	5.98679678289143e-12
GPRASP1	1.53022720103261	0.602171520819672	-1.34549948970859	2.44683975463524e-11	1.25117765849638e-09
NRG2	0.356433240815217	0.152767388349727	-1.22229528787898	8.28223414090928e-14	1.83231753478627e-11
SMYD1	2.24215731122283	0.364051058508197	-2.62267479303898	0.0193885828728913	0.0406423537916616
WISP2	0.529096695021739	0.247387441344262	-1.09675914247372	0.00920407913724994	0.0217639882148988
PCP4L1	2.1400566014837	0.683227799021858	-1.64721037306081	7.25301869627415e-09	1.3662267450384e-07
FRRS1L	0.647948262190217	0.134301648628415	-2.27040160565369	5.05289503610173e-08	6.93210894044132e-07
CA4	2.30864280811957	1.03425427914208	-1.15845405081781	0.00509104198956973	0.0133671421734216
NIPAL4	0.788989132891304	0.223801771289617	-1.81778397483893	3.833546874432e-09	8.05379164579072e-08
GRID1	0.752233639293478	0.35365102442623	-1.08885438361657	3.51823404442515e-10	1.13510167138663e-08
ITIH2	2.84175193613043	0.991875710213115	-1.51854936742474	0.000295775832367074	0.00118142414191467
MYOM1	1.56553757836957	0.755480120819672	-1.05119243968713	1.3843682435065e-07	1.63299716471515e-06
H3F3AP6	2.60043951521739	10.2433234371585	1.97785648525909	8.72701960883813e-14	1.8786061768211e-11
TNFAIP8L3	2.00230557309783	0.838434351202186	-1.25589243020692	5.33115762422047e-11	2.32098049097839e-09
CMA1	0.596595891902174	0.214404644808743	-1.47641788313824	0.000376772772998334	0.00144888444330913
NAT2	1.13359721669022	2.3683215413224	1.06295684436375	0.0244974963726894	0.0491519856601638
PRG4	0.818652413695652	0.367943500819672	-1.15376678560509	0.00057778367905121	0.00209025996087257
LINC02582	0.709028892211957	1.84583541623497	1.38035759878964	3.42673600601879e-05	0.000185505776146051
HOTAIR	0.795793466429348	1.74124905116393	1.12965660720388	7.58895435164386e-07	6.94732172323845e-06
HOTTIP	0.867508977668478	1.85829583684153	1.09902960103224	2.58091193932547e-07	2.78807931023994e-06
SMLR1	0.607986961880435	0.199309354202186	-1.60903096389704	0.00326039486563111	0.00917727224345506
SLC6A3	0.371897922271739	0.180227190196721	-1.04509000635583	0.00114871617167662	0.0037615640111948
NAP1L2	0.663792954619565	0.227211840087432	-1.5466953008506	1.77045206133073e-12	1.59948053514781e-10
SLC22A17	3.55718079728261	1.58675573715847	-1.16465424377097	1.06322184635859e-14	4.04416014928080e-12
CT83	4.94225421309783	10.1338490026776	1.03594111243772	0.000252340041921458	0.00103148273923438
ZNF853	3.21009192934783	1.41297025825137	-1.18388351470833	1.04371847351184e-13	2.05716911129184e-11
TACR2	10.2122608833152	1.93821004344262	-2.39750546962625	0.00863875388865734	0.0206889233469546
ITGA7	7.16365594782609	2.82527232076503	-1.34230611810349	5.39674587697566e-10	1.6138875497753e-08
SCGB3A1	16.8749134761957	5.89093787120219	-1.5183108621566	1.5732778780629e-05	9.52799935035803e-05
SFRP5	3.60948258075	1.17324331028962	-1.62128980733748	1.15386165607149e-10	4.41278452624662e-09
AL158207.2	0.43213052923913	0.215434095245902	-1.00422056512463	0.00134103279744302	0.00429277012865231
HMCN2	1.08956138897283	0.527192875846995	-1.04734470434944	1.27424738331267e-08	2.19784864897391e-07
PIP	0.58209347375	0.229100009562842	-1.34527332376887	0.0199453403807656	0.0415682903773314
AC025280.1	0.523870997934783	0.223484687540984	-1.22903560913394	1.87045460940756e-07	2.12543639342585e-06
CNN1	151.306287066304	25.6906907005464	-2.55815435246069	1.22123401141176e-05	7.65911906318148e-05
CYP4B1	0.886303908467391	0.381471838344262	-1.21622491944057	0.000218402881616219	0.000913276621501076
SPEG	2.16799045576087	0.74629937863388	-1.53853201541218	2.37950249562824e-06	1.87055814386207e-05
THSD7B	0.354808858293478	0.128437856994536	-1.46597153017631	1.02865241919251e-08	1.82999941671756e-07
DNER	2.15824846738587	0.48284018631694	-2.16024330370473	0.000689757166538628	0.00243286970079544
AC004080.2	0.764524904293478	1.74431703065574	1.19002687156979	3.45259795744352e-08	5.07152956065941e-07
NPY	1.10864045902174	0.480387181311475	-1.20652200411307	4.44042882796279e-06	3.2016274499189e-05
EPHA7	1.65473188219565	0.518976752994535	-1.67285565352801	9.41470550752526e-08	1.17377935657651e-06
CARMN	1.56448818918478	0.44334277579235	-1.81919629493767	1.48412981939681e-07	1.72996874270657e-06
FAM107A	2.12592952331522	0.853073524371585	-1.31735177642362	2.86852465500672e-13	4.06486817288893e-11
ASGR2	1.12137480936957	0.436404815715847	-1.36152963952921	0.000210098435268864	0.000883293421575381
AC002398.2	0.591802121413043	0.134146365136612	-2.14130690461804	7.26071784863885e-09	1.36648978885711e-07
SYT3	0.281399733032609	0.120938072825137	-1.21835246525094	0.000607900833785315	0.00218143851615486
PRUNE2	9.13520985434783	2.84591846311475	-1.68254354229863	0.000188382037152546	0.000801788564488486
FOXP2	0.930275885478261	0.357027000322404	-1.38162544693379	4.85099284451684e-07	4.73971950707389e-06
SSC5D	6.1360540576087	2.51396793349727	-1.28734494498106	2.33389696496902e-06	1.84071371762435e-05
S100A1	1.7572502101087	0.733298359508197	-1.26084741043811	0.00312960240235132	0.00886618446169854
GLYATL2	1.62649660841304	0.142003327027322	-3.51777117760066	2.40548526017324e-05	0.000136921307235012
NFASC	2.01673476233696	0.771528058415301	-1.38623082570185	2.45956775914923e-13	3.78197791390883e-11
RPRM	0.61055441175	0.216518226972678	-1.49563139264061	4.25345977103482e-07	4.22830175588289e-06
LEFTY2	0.453292799320652	0.175873650945355	-1.3659038866207	4.06133532964172e-05	0.000214817787953067
PCLO	1.00204486021685	0.491831511289617	-1.02671102208197	2.26551847846262e-05	0.000130115777831915
PLN	16.779048997337	4.98495293983607	-1.75100915892897	2.28545259731526e-05	0.000131191151078613
ZNF667-AS1	1.7296361175	0.783950296612022	-1.14163446046383	1.43140800513578e-12	1.37320163536942e-10
AC124312.4	0.287188931684783	0.114638440163934	-1.32490926378143	5.31369499416949e-07	5.13995535739792e-06
NBEA	1.26825945559783	0.575925751398907	-1.13889518073444	4.82095097154794e-10	1.47008492284291e-08
NEGR1	1.51667543793478	0.522801505027322	-1.53657718859271	1.61509387971683e-10	5.89509266096643e-09
PLXNA4	0.964374849168478	0.349829476393443	-1.46294217115815	1.71726756236435e-08	2.85522070702619e-07
AC005180.2	0.815729065217391	0.260723432021858	-1.64556980945336	5.43312586037806e-08	7.37605521470612e-07
ANGPTL1	3.87119558358696	0.944017428032787	-2.0358937991005	2.83031416234242e-06	2.17294764000517e-05
MSRB3	10.5545537016304	4.32591708032787	-1.28678765880821	1.57215206611279e-06	1.30098583761036e-05
AC016582.3	0.349036063695652	0.134329538142077	-1.37759953034583	2.86725047227756e-08	4.38089200066595e-07
LRRN4CL	2.25357133358696	0.995084124918033	-1.17932271513298	4.6914865032423e-09	9.41815915525892e-08
P2RX1	1.7026690588587	0.817633563278689	-1.05827172704494	1.47472107257677e-05	8.99646245766374e-05
RBM24	0.763820004945652	0.297476841300546	-1.36045534721661	2.19766757379189e-10	7.61144259862332e-09
AC105460.2	0.0794848202391304	0.447048627377049	2.4916804975524	0.000316680100307377	0.00124995686420314
IGKV2-26	1.45089414440217	0.612174506775956	-1.24492739380425	0.000257506975480236	0.00104904335501447
BMPER	0.424613831641304	0.185013010628415	-1.19852463864702	2.62946872925676e-07	2.83488371551546e-06
HSPB7	14.17069358125	3.28450430054645	-2.10916281270568	8.44253673585883e-07	7.57313359413137e-06
KLHL4	0.283331730505435	0.140395372868852	-1.01299679083931	2.37724000926855e-05	0.000135598370536573
RADIL	0.339612612190217	0.160322445136612	-1.08291362035073	2.30842253461332e-08	3.67196690924075e-07
SELP	4.37748357190217	2.04221020836066	-1.09997039138383	6.2308645076351e-10	1.80845212034855e-08
AC010478.1	0.527413760222826	0.250896892344262	-1.07184061023345	4.59695189677259e-06	3.29694497738444e-05
ACTA2-AS1	1.92448014826087	0.801428856666667	-1.26382242703267	1.48412981939681e-07	1.72996874270657e-06
CTXND1	0.433139782255435	0.204535156775956	-1.08248384070356	0.000104964535717157	0.00048133166220044
PGM5	7.59047834065217	1.79199223404372	-2.08262641979872	2.50812939584539e-07	2.72848737738705e-06
TNN	0.878822189032609	0.380331548453552	-1.20831368095325	2.37965153650896e-07	2.60571843247731e-06
PGA3	22.8519316895109	6.95184887920765	-1.71684749645311	0.00435221815726053	0.0117077323047676
CTNNA3	0.436279738228261	0.138759289326776	-1.65266911659081	0.000365414332069584	0.00141297451999298
