# Supplementary material for: Development of Tumor Mutation Burden-Related Prognostic Model and Novel Biomarker Identification in Stomach Adenocarcinoma
Source: Front Cell Dev Biol. 2022 Mar 23;10:790920. doi: 10.3389/fcell.2022.790920 (PMC8983817; doi:10.3389/fcell.2022.790920)
Supplement: Supplementary file 3 [file DataSheet1.ZIP › Supplementary files/Supplementary file 3 - intersectGenes.txt]

CD1C
REG3G
CXCL12
PTGDS
S100A1
S100G
SLC22A17
LTF
FABP4
APOD
ORM2
ORM1
SEMG1
ELN
CSRP1
TPM2
FGF2
FGA
SEMG2
DES
SPINK5
PCSK2
APOH
VTN
ALB
CCL16
CCL19
CCL23
FAM19A4
IL10
CRP
PRKCB
IGHA1
IGHD
IGHV3-64
IGKV1-33
IGKV1D-16
IGKV1D-33
IGKV2D-30
IGKV6D-41
IGLV7-43
CMA1
CXCL17
FGF10
SEMA3E
SLIT2
CX3CR1
GPR17
PLXNA4
XCR1
ANGPTL7
BMP3
CALCA
FGF7
GDF10
GDF6
GDNF
GHRL
GREM2
IGF1
INHA
LEFTY1
LEFTY2
NPPC
NPY
NRG2
OGN
POMC
PTN
SCGB3A1
TAC1
TNFSF9
VIP
ADRB2
AGTR1
AMHR2
ANGPTL1
AR
AVPR2
ESRRG
GHR
GLP2R
MLNR
NGFR
NPR3
NR1H4
PGR
PTGER1
PTGER3
PTGFR
PTH1R
SCTR
SSTR5
TNFRSF13B
VIPR2
TRAJ36
