# Supplementary material for: Development of Tumor Mutation Burden-Related Prognostic Model and Novel Biomarker Identification in Stomach Adenocarcinoma
Source: Front Cell Dev Biol. 2022 Mar 23;10:790920. doi: 10.3389/fcell.2022.790920 (PMC8983817; doi:10.3389/fcell.2022.790920)
Supplement: Supplementary file 3 [file DataSheet1.ZIP › Supplementary files/Supplementary file 4 - 04.train.txt]

id	futime	fustat	CD1C	REG3G	CXCL12	PTGDS	S100A1	S100G	SLC22A17	LTF	FABP4	APOD	ORM2	ORM1	SEMG1	ELN	CSRP1	TPM2	FGF2	FGA	SEMG2	DES	SPINK5	PCSK2	APOH	VTN	ALB	CCL16	CCL19	CCL23	FAM19A4	IL10	CRP	PRKCB	IGHA1	IGHD	IGHV3-64	IGKV1-33	IGKV1D-16	IGKV1D-33	IGKV2D-30	IGKV6D-41	IGLV7-43	CMA1	CXCL17	FGF10	SEMA3E	SLIT2	CX3CR1
TCGA-VQ-AA6J	2.2958904109589	0	2.103554	0	5.882532	25.9371	0.4148269	0.1522623	0.7171776	18.99013	0.1205228	8.910499	0.2604487	0.06590711	0.01786471	2.776076	12.44277	18.19717	0.4806096	0.1050749	0	8.145787	0.878784	0.004194851	0.02972087	0.46488	0.01172289	0.02269966	28.1117	0.3620872	0.02159043	0.2751961	0.009823376	4.260751	876.2806	17.6791	0.5415367	0.5171856	1.125855	0.206619	0.2505583	0	2.159357	0.01056249	5.385527	0.09203501	0.03666661	0.5920703	0.200378
TCGA-D7-A6F0	1.85753424657534	0	0.3609296	0	0.7765269	12.50669	1.591598	1.543051	8.913382	0.3197876	0.1648946	238.8002	21.0051	11.07532	0.01385035	4.042978	11.47952	8.958581	0.2174516	5.277678	0.005611723	3.858346	1.733934	0.05691403	70.81196	64.75656	0.3033338	0.1187922	4.577194	1.263254	0.3615595	0.2443908	0.005711982	1.216671	228.3608	0.02695467	0.8035034	3.417352	0.6089758	2.138535	3.030387	0.0310233	1.136017	0	7.744083	0.04969291	0.0409353	0.5996581	0.2897092
TCGA-VQ-AA69	2.36712328767123	0	0.2039133	0	0.7824588	0.4819502	0.1770501	0.2947592	0.2394003	0.01435403	0.06113624	6.615038	0	0.01353198	0	0.8442553	18.49408	2.069711	0.2645417	0.0616396	0	0.04453361	0.01391499	0.001722565	0.01830678	0.130614	0.01805199	0.006991006	0.1882983	0.04956225	0	126.2441	0	0.6474547	92.71421	0.01427671	0.04600873	0.05792073	0.2257836	0.05090736	0.06173323	0	0.3800202	0.02602415	3.506957	0.01214777	0.001806804	0.08034474	0.2101548
TCGA-RD-A8N9	2.96712328767123	0	1.932043	0	11.61924	33.65575	0.4442825	0.3874395	4.087018	58.96039	6.44021	61.31714	0.147607	0.0177868	0.06749779	38.07071	29.46107	54.65519	2.270829	0	0.08595073	152.8575	1.869262	0.1109451	0.1925034	0.9310476	0.004745604	0.1745941	25.24544	0.7383208	0.04894474	0.9560449	0.01590661	2.203422	4939.726	9.795694	3.537794	67.52958	6.613865	158.1513	10.71098	0.3455721	16.35891	0.2223445	137.6961	1.884148	0.9072163	2.780442	0.5393123
TCGA-VQ-A94P	0.221917808219178	1	1.250658	0.01296979	25.83904	17.25262	0.3158979	0.02629589	10.28936	12.69429	12.45316	156.9997	0.04722881	0.01327928	0	23.46655	335.9536	559.3724	10.28164	0.006048853	0	5535.332	0.2075581	1.825629	0.03592983	0.4141034	0.003542977	0.2195345	21.68108	1.118644	15.7858	0.8468395	0.01781335	10.54132	243.7686	5.688104	1.219038	1.477817	0.5697444	1.099048	0.06058041	0	0.7458472	1.315216	0.432699	18.08006	5.283729	4.492897	0.9820491
TCGA-BR-4294	0	0	0.3897963	2577.413	105.608	7.927615	0.04490429	0	2.657449	1.954241	1.721867	2.862538	0.1392427	0.08389443	0	1.818663	30.0905	3.291021	0.2052894	407.8208	0	6.896259	0.1587349	0.06621236	30.98463	1060.68	29.31783	0	0.09728299	0	0.9036368	0.1757881	0.02250786	0.2440052	235.9706	0.008851158	0.6560545	0.1436368	0.4799294	0.03156112	0	0.08149745	2.552352	0	53.37631	0.1456046	1.223223	0.230378	0.2274905
TCGA-BR-6564	2.17534246575342	1	3.205475	0.3983895	8.404251	26.36284	1.212918	0.3647785	10.0928	6.040704	3.821551	129.6798	0.2495853	0.02631587	0.01426631	85.70175	353.1381	829.3964	3.020258	0	0	6879.856	0.2056614	0.1205964	0.1602068	0.9281034	0.007021202	0.1495508	46.68883	0.4497946	3.382795	0.1678202	0	7.630292	769.1872	1.943492	2.326323	0.3379183	1.129076	0.2970013	0.4802147	0	4.43419	0.1518288	33.70136	2.598638	0.2108234	5.817788	9.159882
TCGA-BR-8077	0.0575342465753425	0	1.858107	0.1605772	5.259463	10.62643	1.552932	0.8043391	0.8717748	0.9396898	0.3620294	33.81556	2.659964	1.179876	0.06291461	7.147291	13.04771	12.69479	0.5684788	2.08811	0	5.714812	1.483771	0.002462185	0.2485883	5.801935	0.0309636	0.4996373	10.36221	0.5431287	0.03041422	0.4581507	0	2.074891	390.4854	10.72374	0.624754	3.477191	17.15072	4.402315	0.3529589	0	26.07312	0.09299545	5.08603	0.2430915	0.1472079	0.2476291	0.4863446
TCGA-VQ-A8PC	3.85479452054795	1	2.838085	0.08040196	4.868752	42.20347	0.8589838	0.3260255	2.414673	4.55659	0.6085909	12.54646	0.3193958	0.08980422	0.5193011	9.849312	18.51101	16.57793	1.052972	0.07158686	0.03287567	20.90159	12.61447	0.2133918	0.07087027	0.4778581	0.0239602	0.2319771	11.45495	0.4568293	0	0.3954322	0	3.376439	5794.394	2.739756	12.59504	14.15828	12.05855	11.37408	4.882129	8.760188	80.49327	0.0863539	40.12789	0.483708	0.2058413	1.085846	0.9703729
TCGA-VQ-A8PE	1.84931506849315	1	1.584881	0.7307155	2.432611	7.404657	0.6383931	0.3607144	1.381137	18.79248	0.1847499	39.20368	10.8594	14.07827	0.09875154	7.359715	12.98325	18.94776	1.366988	28.38643	0.01143171	12.69381	2.194257	0.008281448	1.170562	97.82873	0.7151267	0.01344406	11.76848	0.3177024	0.02045937	0.2607794	0.02908987	1.978592	500.535	2.882759	2.45524	14.61922	57.0654	21.53744	1.572989	0.1579949	11.72322	0.01251144	11.51616	0.1829928	0.04516948	0.3102211	0.272633
TCGA-BR-8371	0.983561643835616	1	4.164643	0.007881184	14.59103	56.04133	0.5326822	0.3834932	23.97972	16.61902	3.156059	139.802	1.071426	9.344189	0.03499587	22.16236	317.9976	780.0393	5.728318	0.01837814	0	2982.985	0.8098497	0.22598	0.04366602	0.7908462	0.04305829	0.1917649	68.68041	0.7290095	1.427433	0.1543764	0.00721627	13.08917	45.09997	24.86747	0.246919	0.863467	0.4231445	0.6374874	0.4417454	0	0.4532193	0.2017398	0.4524887	1.767495	7.128174	4.048423	0.5689008
TCGA-FP-7998	1.85753424657534	0	0.8955242	0	12.29352	19.44842	0.2477992	0.3173422	2.352509	4.596568	0.4861292	15.6615	0.2089865	0.04807682	0	12.29815	38.04845	54.23125	1.434317	0.1970955	0	522.3322	0.4844883	0.01019997	0.1626021	0.5592388	0	0.08279284	25.70043	0.293477	0.1826933	0.613186	0.007165792	7.913652	4037.967	18.64906	58.76429	9.740371	51.07153	67.37228	28.14705	0.1945966	22.57746	0.09245936	43.18363	1.476996	0.472886	3.272281	0.5096143
TCGA-D7-8570	2.06027397260274	0	3.133993	0.03217888	3.678265	20.89061	0.5045473	0.2935881	1.148404	1.342012	0.04252868	4.019706	0.3124739	9.109775	0.05358307	3.69588	18.57975	14.47209	0.2278407	4.614835	0	21.37827	2.012429	0.1887293	4.08949	0.5626332	47.2833	0.03404245	12.95138	1.146373	0.02590316	0.517762	0.00736601	5.19791	2772.039	381.6124	26.24044	77.35027	25.71916	68.8209	43.4754	1.720291	70.24169	0.01584046	910.9606	0.08380029	0.1517684	1.474776	0.4142096
TCGA-BR-6455	1.15616438356164	1	3.290565	0	5.182339	12.92939	0.1188612	0	0.9728208	0.9296693	2.751859	30.62415	0.08775573	0.05921807	0	27.11612	28.11272	27.58084	0.6536539	0.02023084	0	210.5474	1.004754	0.005653661	18.81662	0.7034921	6.260619	0.007648435	19.2787	0.1265205	0.3491851	0.4585658	0	1.856571	415.9041	2.717756	0.1761738	2.85154	1.199793	2.367023	0.2026158	0.03595383	26.74703	0.3274216	18.86962	0.3145333	0.7610351	1.310264	0.4525362
TCGA-BR-7901	0.287671232876712	1	0.9984988	0.1283095	6.489124	10.77241	4.642511	0.05476716	3.806593	2.168023	9.050116	87.7271	2.360753	2.696568	0.6747037	19.18638	41.51204	63.75695	1.620198	0.1921211	0.03644913	262.2367	0.7707218	0.03344604	0.168372	1.252627	1.464742	0.0571538	13.67822	0.1857111	1.842836	0.5354196	0.1174844	1.917901	922.4757	0.4376884	1.175427	1.272588	5.438683	1.196531	0.4100604	0.03358364	9.3851	0.3058369	11.70504	0.9062228	2.221223	3.179027	1.029488
TCGA-BR-8295	0.183561643835616	1	0.141202	0.0591359	0.8720456	8.284852	3.158459	0.1370245	30.96175	1.904735	0.9602019	11.23053	2.871203	0.6573676	0.10316	7.845682	10.52295	19.89623	0.2208571	9.964192	0.05319636	14.32772	0.1992344	0.2488384	677.4642	70.49583	0.2953918	0.2234308	1.78533	0.1900797	1.088065	0.1812388	0.09282302	1.59173	1220.459	0.2007633	0.264677	2.702653	2.474053	2.896036	1.065409	0	7.489633	0	3.644286	0.06211836	0.1316586	0.7350321	0.1961643
TCGA-CD-8532	0.96986301369863	1	3.112628	0.01619353	6.792031	30.93872	4.772443	0.1969917	5.922336	217.9155	0.246122	44.8292	1.21867	0	0.03595315	13.49994	20.86588	18.27543	1.029712	0.08685195	0.007283537	75.08675	42.27527	0.01477391	0.3588837	4.456324	4.043181	0.04282837	8.651661	7.145397	0.1564244	0.4531406	0.007413665	4.393599	5767.833	4.399346	24.09896	15.57724	78.68419	15.62465	6.95871	0.08053118	60.99578	0.255087	369.2796	0.3423311	1.354829	1.544305	5.386864
TCGA-D7-6522	1.55068493150685	0	14.00959	0.5422597	37.05464	215.6858	0.3862575	0	4.5449	47.31417	7.085552	105.7942	0	0.04190184	0.01135787	54.30464	27.63642	42.91703	0.9501079	0	0	4.588957	0.01292635	0.02666965	0.02834351	3.07224	0	0.06494304	313.6412	16.08874	0	2.080454	0.01873626	7.466455	3292.504	37.39989	8.441125	18.51807	52.58531	11.98025	25.37612	0.4070464	69.13313	6.245252	0.7303042	1.266393	0.4531769	2.528695	3.620416
TCGA-CG-4441	1.16712328767123	1	0.3085941	0	3.773796	2.612731	0.1948658	0.08847803	1.496247	0.7235671	0.115351	6.248434	0.7239288	1.221278	0.1937786	22.16563	15.30368	20.99916	0.2158951	0.08141053	0.03925647	0.3376576	8.25795	0	0.1813401	0.1824609	0.2821324	0.06155582	0.6562785	0.2727473	0	0.2849368	0	0.715279	631.4008	3.708342	2.835749	10.55046	22.15228	11.99041	2.513971	0.03617027	18.47314	0.04296425	13.27245	0.2362059	0.5747095	1.032137	0.4883035
TCGA-BR-7957	0.756164383561644	1	1.762823	0.04484856	24.89818	29.66136	0.2223715	0.233818	5.230662	0.8377821	5.707176	68.64887	0.01555368	0.2623929	1.18777	55.03845	49.69593	58.42635	3.348209	0.02390455	0.04610745	686.5226	0.342671	0.1603273	0.02662342	0.4919245	0.02800308	0.2033394	10.16254	1.233335	0.1650373	0.5557807	0.02346561	1.760695	109.1936	0.6297967	2.810228	0.7019477	0.1876317	0.3948492	0.05985215	0	1.043915	3.305282	0.8251693	9.82253	0.7935421	7.321057	1.600902
TCGA-D7-8579	1.74246575342466	0	3.209696	0.4602357	18.92273	25.99646	0.3396879	1.837954	4.547197	3.526172	1.511441	45.48958	0.1015712	0.1142347	2.477146	12.78111	93.65337	240.455	2.709863	0.02926975	0.2007322	2376.642	0.810529	0.09452039	0.1062481	1.600921	0.01904898	0.2139362	27.50308	1.220322	1.683989	0.4162808	0.02553981	6.460399	1910.472	1.755096	6.627039	5.775804	5.309645	7.359491	1.726281	0.1387135	4.344255	0.8375736	1.536524	4.046429	2.165888	4.840526	1.538249
TCGA-BR-6801	3.35068493150685	0	0.4569	0.0266525	2.206364	1.681865	0.2488446	0.03602481	2.337234	0.9648745	0.3639899	6.707223	0.04313497	0.01819233	0.02958716	21.54269	62.63576	110.3972	0.5758121	0.09944159	0	903.2638	0.5275443	0.009263232	0.1968924	0.1553357	0.009707604	0.02819602	1.413406	0.3775771	0.3718791	0.08286799	0.008134635	0.6385368	10.28878	0.01919355	0.03092696	0.07786835	0	0	0	0	0.04257478	0.2099205	0.4687164	1.469827	0.2744836	0.3763651	0.3318619
TCGA-BR-8058	3.1041095890411	0	4.390371	0.1011197	6.784768	66.30646	1.027793	0	3.126538	247.5964	0.4831712	25.4298	1.775018	0.6211957	0.05180943	33.50225	23.03176	18.41508	1.620469	0.1233421	0	48.93041	3.491986	0.3710472	0.04309673	1.158977	0.06374539	0.02468672	33.19064	1.205657	0.01252287	0.645732	0	4.426756	5817.545	3.982714	6.742362	10.63558	23.80479	8.838429	2.288928	1.23784	155.3286	0.03063226	40.65171	0.8007319	1.403646	2.445558	0.7852921
TCGA-RD-A8N5	4.78630136986301	1	0.7888154	0.7875073	6.839091	23.36708	0.2286092	0.2970511	2.717066	21.25472	0.5567047	6.482612	0.6002092	0.5062808	0.6404158	27.26872	21.27648	61.42987	2.595936	0.05978941	0	5.505888	3.891082	0.002386942	0	0.2157965	0	0.2131222	0.9567185	3.044723	0.007371195	0.9993373	0.008384505	1.250655	56.83756	2.492672	0.6056619	0.8026023	1.832502	0.529064	0.3421727	0	0.1316476	0	2.273477	0.9819283	1.845206	1.184652	0.4391256
TCGA-BR-6456	1.44109589041096	1	1.218196	0.1384787	6.753379	12.31041	0.532555	0.1182155	4.469765	20.03279	2.716374	37.41538	1.362395	0.05969817	0.8171771	41.59694	54.77201	74.21941	1.363557	0.09177689	0	511.4777	9.337095	0.02849749	0.03028607	0.2825701	0.003981941	0	9.674235	0.1275462	0.3050806	0.7002236	0	1.559462	921.6767	0.952628	1.293958	1.916439	6.296617	0.870266	6.229882	0	6.74097	0.746259	16.17261	1.420176	0.5858657	2.331628	0.6291216
TCGA-BR-8588	1.06575342465753	0	2.537583	1.56641	10.98245	17.27372	0.5659236	0.2540682	2.017658	46.30029	4.195644	32.44756	0.8872886	1.667939	4.277655	15.60902	47.099	67.89334	1.413375	1.529269	2.526952	358.7666	0.9895089	0.2912619	0.2748273	0.3731114	0.0969903	0	25.86269	1.122593	0.5127736	0.3604009	0	4.004247	516.7567	3.395385	0.6179929	0.4118801	2.701435	0.5228995	0.7804288	0	7.406472	1.973977	57.68708	1.40774	0.3454783	2.116733	0.5271364
TCGA-CG-5719	0.0849315068493151	0	1.091352	0	14.53276	17.35636	1.56367	0.1307072	6.195557	0.7515076	4.373761	208.246	0.3130094	0.1980193	0.01192776	35.31762	48.36093	115.6567	0.9099988	0.08017767	0	257.2766	5.561198	0.002800781	0.178594	1.119027	0.04109195	0.0341008	2.883017	1.396808	0.2681247	0.4209328	0.04919089	1.145549	896.8367	13.91621	0.1870182	0.4237895	0.9439966	0.04138607	0.3513101	0	9.834729	0.06347043	232.2184	0.3423595	0.5669855	2.453497	0.8840767
TCGA-BR-6803	2.6	0	4.196948	0.009802682	16.88359	55.51276	1.993633	0.07949868	7.334998	99.07881	3.99031	114.4017	4.212122	0.8430742	0.03264612	47.60348	284.6986	433.2405	2.46396	0.3977446	0	5175.767	11.13394	0.3807299	0.1765145	1.24448	0.7926327	0	51.04567	0.833228	2.580325	0.5394697	0.02692697	6.755427	4492.878	45.24664	1.910968	19.2029	11.96161	14.31018	3.891913	0.09749838	17.71014	0.8106829	49.99875	3.483843	1.348138	4.715159	2.568155
TCGA-CD-A489	0.942465753424658	1	3.391695	0	8.812621	18.84767	0.5354327	0.324148	4.964511	13.14626	2.007349	201.0059	0.02156248	0	0.0394404	24.22051	185.7497	359.2167	5.860793	0.004142438	0	2492.447	0.05610871	0.2986699	0.02460583	0.34436	0.0194107	0.1315509	46.46284	0.5773368	0.02144959	0.1739824	0.03253099	4.960165	105.2807	7.474151	0.4947165	0.2335508	1.430653	0.2052712	0.2074365	0	1.702596	0.3847648	0.4272599	6.890254	0.7795469	2.303224	4.075574
TCGA-CG-5717	0.580821917808219	1	3.004649	0	4.987964	38.40457	0.3007081	0	1.84079	2.800495	1.386951	21.80996	0.8563398	0.3611644	0.05873811	7.379156	22.18698	16.28252	0.7108568	0.004112855	0.01586588	105.0184	559.2454	0.09654692	0	0.9184394	0.2457191	0.02798817	56.47544	0.4629804	0.03549401	0.4688655	0.03229867	2.178688	686.4172	2.886386	0.5525815	0.7342961	1.291306	0.8831563	0.08238205	0	2.958265	0.4688392	126.9205	1.075331	0.4532966	0.7773364	1.046117
TCGA-FP-A8CX	0.0191780821917808	0	0.8848717	0.03316788	1.976217	9.3349	0.4695636	0.2353644	1.344625	89.5119	0.5369883	47.44194	71.13889	299.046	0.5891191	7.097449	15.59078	24.66237	0.2867798	0.6535586	0.06713222	41.33253	2.510786	0.008645768	0.2871375	0.5988361	16.15944	0.02631655	6.851921	0.3731387	0	0.1546884	0	1.178229	3950.817	3.072277	3.088603	21.87603	17.60563	24.9442	0.8133479	0.5360726	14.90132	0.04898192	221.4771	0.06097118	2.366898	0.2425862	0.1255706
TCGA-CG-5718	3	1	0.9062569	0.3876766	16.29343	67.8472	0.6062462	0.1071823	1.626358	160.7685	0.2328937	48.54597	120.1018	165.0677	0.04890488	5.208276	17.40925	27.16159	0.129568	2.444972	0	26.98335	0.716139	0	15.12099	0.6363075	0.1299708	0.009321091	1.98754	0.1101354	0.04255493	0.2383334	0.01613497	0.8324774	6551.234	0.5329831	9.048142	7.297817	17.11609	8.246772	16.74984	0.2190833	71.10409	0.05204691	66.66457	0.04858979	4.071223	0.2493968	2.53958
TCGA-RD-A8N4	5.94794520547945	0	1.328914	0	20.4131	14.57598	4.599548	0.02635969	14.03185	256.1396	8.058776	58.57076	0.2209358	0.0133115	0.108246	14.22849	359.8016	869.7403	10.03396	0.01212706	0.08771569	5841.038	0.1697345	1.616551	0.0180085	0.4842927	0.04972201	0.144419	29.54422	0.5363018	2.155928	0.9944186	0.02976094	12.6449	194.7028	0.9339324	1.380402	2.222103	2.633528	1.151792	0.6680012	0	11.49522	0.6784033	4.347575	10.32865	2.703372	3.287389	1.456959
TCGA-CD-8525	1.04931506849315	0	0.8413367	0.0534182	4.861336	10.28876	0.7237241	0.4873677	2.557219	168.3839	1.411985	491.9867	30.89619	34.51121	0.192725	7.961962	28.23783	51.20827	0.5673368	1.812435	0	79.23725	1.934688	0.05569742	0.8878972	1.776617	0.6128778	0.01412795	10.24253	0.6677275	0.1935011	0.3736979	0.1956458	1.887766	861.1071	3.346769	1.34818	2.98479	12.31957	2.057549	7.797198	0.1992384	3.007896	0.07888734	150.7775	0.3355048	0.4052972	0.5099329	0.2022365
TCGA-CD-8530	1.03287671232877	0	4.784736	0.02437639	12.939	99.32326	0.4997159	0.329483	4.541597	7.765776	5.401657	157.7005	1.282166	1.231264	1.90325	53.81761	58.10033	153.1783	2.996083	0.5911705	0.05116545	450.9733	2.758076	0.1334364	0.1913327	0.3829714	0.03551431	0.1203444	4.167515	0.2843912	0.03270392	0.2955852	0.02975976	2.180687	157.1544	1.184924	1.046575	0.9970578	1.11048	0.3129745	2.960342	0	0.9345336	0.2079927	87.9189	2.713502	0.4332155	2.066885	0.7834123
TCGA-BR-7715	2.8027397260274	0	0.2264557	0.4207603	7.90827	7.136392	0.5124111	0.03967814	2.966724	0.3698279	1.189776	35.77841	22.87575	2.304282	0	25.60944	23.72088	38.61417	0.5169578	0.862518	0	88.88297	0.2184064	0.0178546	3.008925	0.2231589	0.005346033	0	3.462007	0.07338842	0.2835636	0.4107229	0.008959579	0.4694607	102.1032	1.12042	0.06812661	0.1286476	0.4298465	0.1130703	0.1371156	0	0.7033852	0.1734066	0.3036762	0.7974502	0.1605236	1.301224	0.3753953
TCGA-BR-A4J9	0.0383561643835616	0	1.272265	0	13.08105	56.39266	1.017028	0.07667251	6.814647	19.65674	1.949217	108.0137	0.06120349	0	0	31.45001	431.9049	876.3018	8.813754	0	0	6181.451	0.5441397	0.7491764	0.06984182	1.7776	0.01721745	0.1533597	51.93238	0.3151399	4.616965	0.11758	0	15.22721	839.9932	2.382923	4.475938	5.027118	0.8921461	5.51087	1.413103	0.03134411	29.44921	0.1365158	0.762856	3.290475	0.4945801	7.049997	0.7253995
TCGA-CD-5798	1.11780821917808	0	7.689227	0.009034002	6.357711	6.658683	0.2860469	0	8.548155	5.804469	2.662539	36.88599	0.3508997	0.7954635	0.03008616	24.74173	218.0859	724.719	2.317492	0.05055936	0	4439.015	0.6277508	0.2237122	0.06256657	0.480734	0.06909928	0.009557187	10.89731	1.62612	1.279896	0.3707686	0.08271828	3.097073	461.0307	0.2146898	0.1257942	0.9501796	0.9259852	0.8351266	0.2953776	0	4.675624	0.3913449	3.742881	2.064784	1.158442	1.168732	2.188923
TCGA-VQ-A91N	1.56164383561644	1	0.8700322	0.01241636	1.215713	8.116126	0.7069028	0.1006953	0.5435206	5.771547	0.6810098	5.182234	0.1657829	0.05085058	6.050959	2.94844	15.45381	14.72305	0.5410051	0.01158149	0.3183244	13.42974	3.260273	0.01294614	0.06879335	2.732559	0.04409334	0	1.34147	0.06208181	0.009994846	0.07527968	0.01705324	0.9688677	3268.732	64.05708	1.556028	4.3531	2.454449	3.945564	1.362892	0.2469885	2.707331	0.08556953	11.63713	0.4983348	2.422198	0.1427044	0.388593
TCGA-D7-6521	1.54520547945205	0	3.158913	0.03265027	5.147192	44.43884	4.33408	0.03309876	5.016458	204.9101	1.55346	11.74908	4.51798	3.125647	0	57.18033	31.6247	37.24608	1.333721	4.393115	0	101.5507	10.87987	0.1574506	0.2035126	2.519297	123.6012	0.02590585	65.04651	0.2652834	0.03942391	0.4948917	87.527	2.600266	5336.499	7.671044	4.006511	4.757652	3.62554	4.936137	1.525057	0.1623713	49.59999	0.0160725	93.61478	0.3951295	19.03024	3.54169	1.994257
TCGA-VQ-A8E7	3.11780821917808	0	0.0945786	3.397187	2.779498	1.136277	0.2158169	0.08135083	0.7614042	1.077814	0.3977216	5.891116	0.8766622	0.6162257	1.544132	12.1911	15.08136	12.33821	0.4352519	0.177775	0.08421986	9.594159	5.838189	0.003486355	0.5557752	0.7015545	0.0219216	0.07074661	0.4128616	0.2507766	0.01076633	0.1621807	0.01224636	0.3712403	104.4975	0.7368251	0.1862371	0.1172276	2.023727	0.1030331	0.6559554	0	2.115122	0.11851	5.759214	0.1516153	0.04205376	0.1981837	0.07088985
TCGA-VQ-AA6F	4.50958904109589	0	1.488585	0	3.405358	6.924865	2.029177	0.2235603	0.6129299	6.762169	0.3886149	1.070032	0.2825554	0.05017632	2.856156	8.881794	10.59788	84.0447	0.8257708	0.09428037	0.1212329	18.98075	1.934869	0.003193619	0.6618415	0.8894617	0.1070983	0.1425738	17.93518	0.581957	0	0.1142792	0.3197153	3.351141	9480.883	13.45281	20.28002	12.18814	10.55472	13.75614	8.068924	0.5178913	42.09709	0.1085592	286.8235	0.1426384	6.637624	0.1559408	0.1731667
TCGA-IN-A6RI	1.53150684931507	0	0.1366781	0.02453196	2.539767	4.016052	0.517843	0.1326343	0.782924	145.1202	0.2269558	6.214783	76.64673	85.21481	0.6354398	1.52901	19.91394	58.78287	0.08462169	1.311927	0.581124	0.3796281	0.6715352	0.05542047	0.1132669	9.815666	0.08041718	0	0.4854298	0.2657629	0.01316506	0.05339237	0.1123113	0.2254731	211.7358	0.5034941	0	0.2866918	0.1197393	0.157486	0.03819533	0	94.716	0.03220311	9.529399	0.03006408	2.173195	0.02640874	0.1155788
TCGA-VQ-A922	0.753424657534247	1	0.2694596	0.02733648	18.95873	9.522992	0.3329096	0.3325438	5.207062	1.919894	0.2047299	21.93892	0.1548468	0.07463678	0.01011548	24.58829	13.04318	22.26636	0.7518843	0.331479	0.05737862	7.553089	2.390741	1.783804	0.3660256	0.6095798	0.06969709	0.04819935	2.553164	0.3644864	0.4914483	0.2464844	0	1.132297	104.2279	2.313117	0.9198983	0.03993334	0.5337122	0.105294	0.1276856	0.04531519	1.091684	0.2511922	1.61191	0.3908454	0.523193	1.197885	0.2805822
TCGA-CG-5720	0.0821917808219178	1	1.48694	0.2912688	7.188864	27.1713	0.1512749	0.1389505	2.286975	2.61256	0.9963426	93.58192	0.1663749	0.631523	1.47405	10.23427	22.50746	15.27447	0.6088954	0.1078745	0.1464197	7.447371	0.02886212	0.002233063	0.08306255	0.3646949	0	0.009062854	14.66647	0.5782543	0.04137596	0.67921	0.007843979	1.884958	3416.941	0.7032944	10.73589	4.542707	9.742616	4.22363	2.120754	3.919452	39.20614	1.349466	0.1861048	0.2729632	0.01171133	0.4670729	0.5708185
TCGA-VQ-A8E2	3.61369863013699	0	0.5784551	0.06530944	5.280908	4.216963	1.83373	0.2648262	6.972752	0.8480078	0.7097022	59.81834	4.791651	8.915718	0.07250056	36.86425	22.16787	42.62994	1.156049	11.04309	0.0652776	85.30238	4.198975	0.4709975	2.613358	12.572	0.01189378	0.09212227	1.688632	0.6893775	0.5958204	0.1286048	0.03986631	0.8870489	156.5676	11.33471	15.93982	0.5088242	5.135776	0.5031145	0.2711582	0.1082623	1.07803	0.185752	1.013422	0.822604	0.2757843	2.332499	0.3443264
TCGA-CD-5804	0	0	1.512756	0.01897723	3.33018	6.095616	0.9128798	0.03847581	3.249218	0.8573935	1.86853	191.0256	96.03232	15.64121	0.948005	24.27949	72.75256	147.6134	0.8242909	0.7124735	0.02560677	856.93	1.286713	0.009893468	2.707461	4.594823	25.72319	0.03011438	10.22902	0.1660507	0.5575802	0.2035639	0.1476975	1.468613	558.6019	15.75379	0.2312178	2.245488	0.9262694	1.681208	0.1772809	0.04718731	3.910541	0.1307849	727.5722	0.7442149	3.466016	1.377158	1.010635
TCGA-BR-8365	1.46027397260274	1	2.138196	0	16.2832	32.72132	0.8794012	0.414077	10.45332	4.673845	9.167684	93.3756	0.1593652	0.04480856	0	33.60879	189.6845	385.8184	7.383253	0.06463412	0	2643.908	0.7433727	0.2490722	0.09092908	0.5933057	0.02391028	0.3009419	25.11375	0.8935199	4.814639	0.3741975	0.02671465	10.73168	4921.767	1.764919	6.449445	11.18795	7.120372	6.405659	5.042305	0.0362736	39.46369	0.2010726	3.010678	2.462665	3.803121	11.22105	3.913906
TCGA-BR-8080	0.8	1	1.947745	0.4435933	11.98113	37.81294	0.5606031	1.052097	5.872895	7.188361	1.283152	80.22566	0.2641406	0.1028329	4.562007	27.33874	65.24042	138.7497	2.621163	0	3.335366	820.9803	2.470872	0.01963529	0.06955887	1.374325	0.01371815	0.1593791	19.93358	0.9834379	0.41098	0.4840284	0.08429913	4.81555	1417.546	7.033916	161.5881	166.1581	7.394218	69.44095	6.020452	0.7492109	104.966	0.4120082	1.038995	4.384911	0.7071131	5.584076	1.132278
TCGA-BR-4187	0.386301369863014	1	2.883894	6.336949	40.38092	107.9583	0.1623684	0.1908117	3.568427	3.672837	17.538	232.0517	0.01903933	0.03211962	1.279828	24.17989	88.46294	142.1281	3.562476	0.04755019	0.07760545	902.8882	0.1684465	0.5192642	0.1194961	4.149585	0.008569671	0.07467259	25.58768	3.72531	1.23739	2.596972	0.007181086	4.593112	416.777	4.100367	1.528894	0.7905165	0.6890423	0.392711	0.1831632	0.0390024	8.19334	17.89819	0.6206597	6.776002	1.237274	6.875879	1.967588
TCGA-MX-A666	1.16986301369863	0	3.912322	0.6649048	9.934261	33.81102	3.096048	1.459094	3.451213	82.56036	0.3618425	17.86142	7.99476	6.375221	0.5036559	3.56948	14.00573	20.72309	0.7711453	42.53456	0.0774041	24.27844	2.124826	0.07748363	7.909619	21.88936	0.1111167	0.115856	12.40773	0.5280127	0.08185886	0.335636	0.02864982	4.049167	7089.527	20.17825	7.76079	5.930632	7.788885	4.097702	7.892118	0.0389012	45.47126	0.4774842	33.23445	0.5991509	0.07057905	0.551318	0.5370175
TCGA-IN-A7NU	0.975342465753425	0	1.46748	0.02329333	5.183734	9.59645	0.2978548	0.1889063	1.737934	15.00676	1.847114	14.72966	2.092262	1.907933	0.1034325	7.653205	19.66375	45.7372	0.4884379	0.04345419	0.02095377	23.17993	5.44437	0.0121436	0.1935865	5.117478	0.01272615	0.04928462	45.40985	0.9899665	0.03750104	0.4779961	0.02132814	1.507185	396.0225	2.818111	1.054133	7.349848	1.25063	6.81877	0.217601	0	3.348794	0.7797175	18.93989	0.09991144	0.2165368	0.650484	0.2234057
TCGA-BR-6707	1.65753424657534	1	0.8150298	0	2.304562	23.55732	0.237536	0.1977291	1.093565	0.388366	1.546706	44.62165	1.144314	0.03328404	0.09021936	8.361324	15.69782	25.88369	0.5046105	1.099189	0	33.26287	8.474385	3.1904	0.450284	0.2100583	0.9768377	0.1719548	12.42784	0.1625416	0.05233668	0.4093533	0	1.765811	1209.966	24.56352	2.036983	2.279443	1.745387	0.8765028	0.5314492	0.08083266	68.4682	0.03200525	383.0208	0.09959786	1.733206	0.4847879	0.1805078
TCGA-CD-A486	0.526027397260274	1	0.1488317	0.03655516	3.03908	5.464366	0.3153335	0.3211632	6.637223	108.4767	0.2174063	283.663	56.98745	89.38924	0.2637712	4.276694	14.33687	32.2667	0.170892	18.9893	0.027403	0.8302799	0.4028285	0.006352479	12.81036	0.1898925	0.9320105	0.03222681	0.1591349	0.3198577	0.18146	0.2443633	0.06136369	0.5420449	317.3884	0.8423953	0.4029689	1.121401	2.735835	1.009083	0.4268625	0	3.941548	0	82.07894	0.04479859	0.193231	0.8368034	0.2214313
TCGA-CG-4436	0.665753424657534	0	0.4958942	6.541396	1.726033	1.951087	0.09863876	0.06255896	0.2328779	18.89021	0.6320875	35.26623	2.022465	9.303823	0.0342531	0.3828892	9.874788	13.83829	0.3130026	0	0	0.3754426	0.1104528	0.02613989	0.03205442	0.04691278	0.01264332	0.008160644	0.1831681	0.3278412	0	0.280614	0.04944176	0.707567	442.3874	1.574871	0.8593005	0.3718618	1.016583	0.118849	0.07206159	0.03836163	13.56676	0.01518908	20.91135	0.1465284	0.04640006	0.07034018	0.1946944
TCGA-ZA-A8F6	1.43835616438356	0	2.279925	7.190266	14.88761	12.62736	0.3204787	0.5581693	3.289565	0.830153	5.340028	188.0358	0.7469618	1.193812	3.352789	7.853261	134.8831	286.7543	2.67914	0.1435013	0.05098715	2087.31	0.6990512	0.1519674	0.1009408	2.48064	0.01327146	0.2569823	6.383303	1.113358	5.957444	1.268853	0.007414013	4.904332	37.33466	0.008746625	0.1973107	0.07097024	9.010968	0.1247535	0	2.697921	0.5820482	2.630709	0.3895007	2.6197	0.3254398	4.303952	1.218028
TCGA-VQ-A8PM	0.156164383561644	1	3.203541	0.1982969	5.148723	40.51633	0.4304826	0.03496013	2.803593	16.18402	1.367352	10.91832	8.832492	2.189179	0.2392728	21.2829	22.9985	20.6117	1.450987	9.996069	0.1551132	67.99794	3.830572	0.07641045	2.424243	54.94322	19.09106	0.1094509	7.124307	0.1724321	0.01388033	0.3860107	5.944349	4.968417	25986.78	33.41558	5.61242	22.85902	41.74498	22.64818	83.8835	2.572538	75.77449	0.05092911	89.50116	1.246768	2.163974	0.8909937	0.8486559
TCGA-D7-A6EX	0.942465753424658	0	0.735403	0	2.693129	7.333614	0.1593846	0.03931098	3.206859	0.9349664	1.165954	28.4458	0.4471624	0.01985183	0	18.64931	70.77457	156.6251	1.998535	0	0	1081.131	3.282525	0.03790583	0.0537132	4.480836	0.1112278	0.03076806	13.30553	0.218128	0.1872932	0.1085126	0.02663002	1.726812	52.08316	2.125854	0.06749621	0.3398859	0.04731877	0.1493653	0.04528227	0	0.6504181	1.355327	0.04512993	0.4455288	0.8667582	0.6114412	0.5187329
TCGA-BR-8592	0.523287671232877	1	2.76714	0.3049937	14.29841	53.0058	0.4485168	0.3500187	8.857622	2.827429	10.67047	84.97653	0.8382027	0.1767575	0.1788704	28.09786	210.1436	454.7204	5.444173	0.03757363	0	3403.961	0.2738524	0.4920108	0.382603	1.631738	0.009431952	0.310481	53.90603	0.6905518	3.617827	0.09125024	0	10.53261	4844.247	6.96212	6.550633	7.41441	4.241276	5.386196	0.725735	0	10.92058	0.5892168	4.54514	3.614302	2.23264	6.335139	4.592571
TCGA-HU-A4HB	1.30684931506849	1	8.367181	0.03988442	2.645829	60.91485	0.7690585	2.452892	1.413366	161.1706	0.6676926	10.21573	1.58147	0.9256195	0.1992421	5.530442	12.43206	12.80995	0.6661728	4.591421	0.005979746	23.59813	1.382936	0.1316896	0.6629437	3.537339	3.152369	0.06329136	78.65354	0.5982663	0.02140394	0.3100217	1.223403	10.37292	10865.27	54.74487	20.8033	12.06054	31.21272	11.57314	12.4818	0.4297519	41.79473	0.5497409	50.42972	0.4439807	1.942903	0.3826329	0.4127301
TCGA-BR-8367	2.19452054794521	1	1.750131	0.00810246	7.731583	28.32648	0.7844545	0.1642751	3.739007	1.657875	1.242184	690.5272	0.5900936	0.04977482	0.1259245	16.12357	52.22022	120.3717	2.442596	0.007557653	0	1015.831	0.5118365	0.07603354	0.190791	8.75261	0.01770689	0.06857357	1.904704	0.6481968	0.2348016	0.1511531	0.04451327	3.229004	362.1647	3.73726	0.9025834	0.9587269	0.8305021	0.8426389	1.589518	0	3.80521	0.111679	2.841449	2.398002	1.271599	3.577179	0.339472
TCGA-BR-7722	1.27671232876712	1	2.46593	0	3.105576	4.429976	0.4765398	0.6704452	3.19932	2.116525	0.6992609	9.719472	0.08027699	0	0.02447273	17.34009	29.92381	32.2917	0.5643285	0.005140758	0.02974672	38.90741	54.32131	0.005746493	0.1068753	0.3267971	0.5118837	0.03498309	1.936842	0.02755669	0.008872966	0.1233782	0	1.163031	1112.893	2.262295	0.191857	1.352569	2.690058	0.934051	1.390113	0.05481627	3.275023	0.1302252	179.3541	0.4727926	1.006595	1.000928	0.1780517
TCGA-D7-A4YX	3.03561643835616	0	0.2976124	0.03404063	2.577515	4.553228	0.4684463	0.4693118	0.3405973	0.038449	0.1439655	0.6689286	0.3470801	0.1394117	0.2645215	1.023389	11.329	4.084573	0.1390516	0.2222623	0.006124326	0.132543	4.578842	0.005323959	2.272672	0.1552657	0.02231743	0.02160721	1.729764	0.323386	0	0.4826266	0	1.155106	153.6124	0.2500432	1.113899	0.5967218	1.860888	0.3933505	0.8267996	0.06771425	9.787787	0.08043326	6.180136	0.02085851	0.02978303	0.1797753	0.192453
TCGA-BR-6705	2.13424657534247	1	3.054706	0	60.57524	101.4675	1.698654	0.162372	7.120823	4.395297	124.8256	152.6121	0.1620159	0	0.05926936	47.1975	70.1631	116.4263	1.835622	0	0	897.2252	10.6128	0.08698226	0.1479064	1.349532	0.01458479	0.08472392	61.04309	1.468242	0.3008463	0.2365531	0.04888619	1.997201	749.8877	1.369736	1.208088	2.398297	3.127164	2.056486	0.6234536	0.06637849	3.51806	3.70579	0.2899662	4.694641	0.9342565	6.017143	0.8691677
TCGA-BR-8590	0.778082191780822	1	3.289423	0.04589131	6.46829	17.23298	0.4680573	0.4652168	4.017742	17.15519	1.652753	91.79912	0.5013323	0.2349319	0.1783051	36.26796	51.08643	93.01716	2.865015	0.1016633	0.02064102	515.2759	1.966473	0.1824257	0.2065884	1.857705	0.3698178	0.09709801	18.63382	0.5736414	0.3509424	0.8775147	0.0105049	3.230886	2999.218	26.33528	4.113658	9.502689	15.84753	5.656415	1.714825	0.05705489	28.58969	0.3614491	65.21115	2.530804	1.649975	4.335038	1.239348
TCGA-BR-8486	0	0	0.8283844	0.4295327	13.74171	11.76297	7.168026	0.3265746	2.732397	15.42652	0.2838423	12.70388	9.938683	4.205419	4.365954	17.21491	18.53313	21.88912	0.7036619	0.3067485	0.2052702	28.58958	0.2600322	0.005248356	0.4648131	0.8826508	0.003666752	0.02840051	1.545836	1.325511	0.00540254	0.2879679	0.04301655	1.680296	1422.476	9.598707	10.98082	2.441229	3.177551	1.57691	1.222588	0.03337634	11.96451	0.09250624	12.99707	0.695006	0.01468005	0.4271188	0.8876188
TCGA-VQ-A8PF	0.208219178082192	1	2.763723	0.00733639	10.67126	17.03624	0.3573766	0.2082406	1.24662	1.351333	0.7659853	23.1221	0.4096312	0.07511454	0.02443256	8.33615	16.1554	10.66931	0.8191309	0.1334403	0.006599532	15.5572	24.99505	0.02103589	0.3658281	0.8254119	0.09619643	0.03880631	19.54567	0.8253439	0.118112	0.6158784	0	4.368032	10212.87	189.5307	177.087	5.047732	13.85792	5.595108	12.64469	0.1459368	69.0845	0.2166858	342.8421	0.215779	0.2607637	0.9797729	0.8110274
TCGA-VQ-A928	0.476712328767123	1	0.4450337	0.0384597	5.188263	2.745227	0.7142652	0.467856	2.230919	0.7964065	0.7031431	100.7959	0.031122	0.1312581	0.1138518	8.820056	22.82517	61.23289	0.8762852	0.9177685	0	55.29687	1.179666	0.01837948	1.11871	90.51769	0.02101219	0.006781169	2.115655	0.04807463	0.05159842	0.2152421	0.01173832	0.5443636	377.9543	1.433288	1.405775	1.123645	1.31404	1.135725	0.1796409	0.03187698	1.136559	0.1767012	7.539428	0.6087963	0.1191749	2.104196	0.4141652
TCGA-R5-A7O7	3.80547945205479	0	0.3268434	0.01955473	11.41664	15.38418	0.2500489	0.5550535	2.260176	0.5606733	0.4651953	9.393214	0	0.04004271	0.04341574	4.957896	15.66501	57.95557	1.720052	0.01823988	0.03518136	6.105814	2.412918	0.132529	0.3250314	1.962241	0.05341794	0.06206161	1.857322	0.04888683	0.1101873	0.3830375	0.01790495	1.250903	4296.064	8.111321	0.9530165	2.570913	3.436046	1.80769	0.1826758	0.09724658	11.52637	0.03850425	71.88387	0.2516267	0.176436	0.2600385	0.2369038
TCGA-BR-8384	0.30958904109589	0	2.924086	0.02356776	32.80687	20.40643	0.2511367	0	10.32684	3.102238	8.129611	64.94669	0.1144277	0.04826029	0	23.51924	236.3451	416.823	7.143327	0.01099154	0	3334.848	0.07443937	1.397608	0.0489668	0.5464428	0.01931412	0.1869948	27.22554	0.4418955	2.760343	0.5275937	0.02157941	11.33309	264.8445	0.6746409	0.6563399	0.5680614	0.9777815	0.6808327	0.330247	0	2.14589	4.710219	0.6765573	8.845248	2.948022	10.21248	2.647021
TCGA-BR-4253	0.33972602739726	1	0.9326544	0	5.695341	18.34364	0.2157153	0.3420289	0.1891633	3.12199	0.6465718	0.984598	0.3276277	0.05181681	1.657358	0.5257217	13.47035	5.35279	0.1998408	0.0157354	0.2048671	2.305294	4.759987	0	0.4556534	0.2757229	0.5115241	0.06246342	3.705313	0.8645731	0	2.730093	0.01544647	5.336803	2239.028	1.640057	2.319666	2.920244	5.846161	19.07115	1.772922	0.2516816	25.95067	0.06643464	155.1389	0	0.3851373	0.2900308	0.6982817
TCGA-IN-AB1V	1.31232876712329	0	0.9857824	0.2070143	3.130877	10.80876	3.314734	0.2798105	2.48001	19.04228	2.330641	6.664127	0.4653282	0.09420185	0.06809135	5.606928	27.505	55.26264	1.236077	0.01430331	0.006897112	257.4924	456.6719	0.06995044	0.0106201	1.474632	0.01256676	0.1541133	6.171797	0.3066879	0	0.1287298	0.007020336	1.117641	1032.262	1.797235	0.9074778	0.7728206	0.7110412	0.4429847	0	0	0.9553128	0.1056797	146.7184	0.1221506	1.037679	0.5112478	0.4760479
TCGA-CD-A4MH	1.01643835616438	0	2.430675	1.024298	2.036731	13.93693	0.5736556	3.743252	0.9653173	3.787822	0.1921985	18.27631	27.1379	74.25338	3.207693	13.4488	9.592079	22.99685	0.6319233	3.25552	0.3412661	14.84241	2.194126	0.01648151	0.4992042	1.110324	6.867409	0.140469	10.14923	0.4425978	0.03562797	0.0648745	0.4573615	0.8310166	2757.281	45.54917	1.254604	7.647766	5.956253	6.819148	4.164181	0.06288741	26.48246	0	5.1313	0.1472246	0.01210126	0.4011856	0.7340879
TCGA-CG-5716	0	0	2.677725	0.07223151	5.372791	38.00561	0.8356686	0.09763161	2.528483	127.7078	2.609338	14.90182	22.29887	11.16722	0.1603696	4.855091	25.16895	21.02023	0.4852039	3.55963	0	29.52177	1.809951	0.03451866	0.1000504	1.162267	0.4406721	0.03820732	18.23776	0.3611576	0	0.2133532	0	3.314971	34124.68	12.06791	29.46126	44.31686	15.9239	37.97696	24.46043	51.9658	102.6907	0.4029778	330.6273	0.7450449	0.5036029	0.429953	0.729232
TCGA-BR-A4IV	2.38082191780822	1	2.051305	0.01067197	33.4843	25.08833	0.5848451	0.3029198	9.255764	124.4138	108.0752	62.88722	0.1424919	0.2185326	0	61.27099	274.2926	610.3906	6.87762	0	0.00960009	5481.871	0.1438195	0.2670556	0.00739106	3.013908	0.01166111	0.1524152	7.880982	1.173917	0.5712787	1.090006	0.02442901	12.86104	351.2909	2.242192	0.3157796	1.54338	5.156848	2.301937	0.5483231	0	1.99455	2.521637	4.380108	9.612748	2.599822	4.781544	1.0424
TCGA-KB-A93G	1.67945205479452	0	0.8904623	0.01428004	15.62721	15.07898	0.417373	0.1737143	5.176338	1.147665	0.5567527	2.686233	0.8840001	0.9503515	0	22.65765	21.85767	70.8795	4.174635	0.3563061	0.006422884	13.22145	2.363442	0.02233399	0.04944945	0.7544679	0.9128103	0.1057492	3.289095	1.178103	0.01149506	3.116846	0.03922581	1.463412	225.4867	0.4859017	0.4722516	0.2503246	0.03485009	0.2200139	0	0.03550764	0.7869784	0.07029527	12.54181	0.2756294	0.6520293	1.218045	0.2991482
TCGA-R5-A7ZR	0.506849315068493	1	0.3065196	0.01083655	2.506994	1.017328	1.695813	2.592556	0.7571148	53.77091	0.0286439	8.590718	8.023683	1.819603	0.04811899	3.432075	15.8719	4.184444	0.1416509	2.532031	0	3.22946	8.575137	0.01977311	24.58653	2.199526	3.534523	0.02292826	0.5660948	7.531404	0.008723141	0.04043163	0.009922303	0.4840496	2250.593	0.8076975	6.29982	5.651352	9.362008	3.923556	1.771571	0.1077813	23.62861	0.02133772	1207.627	0.09960199	0.6370168	0.01441043	0.3227395
TCGA-IN-A6RJ	1.03835616438356	0	1.438226	0.1100282	1.508791	13.23184	0.6141425	0	0.8620547	13.0969	0.1696531	8.346767	0	0	0.3460724	2.720347	18.03828	11.34477	0.3645547	0.03420998	0	51.51945	392.3887	0.03824094	0	0.3066917	0	0.2716005	10.79891	0.4584508	0	0.1539449	0.06716361	0.4988924	172.9412	0.8914023	0.8298824	1.28584	1.879648	0.2825358	0.08565486	0.1823917	0.08787966	0.1805425	111.4035	0.1573136	0.1855136	0.2159892	0.1943932
TCGA-BR-7959	2.76712328767123	0	0.2321181	0.07307422	6.05406	1.687525	0.1779827	0.2265915	4.814407	0.3379932	0.8123856	88.20153	3.641862	5.404496	0	39.24255	48.24215	68.92087	2.963917	0.02606146	0	453.1025	0.5412645	0.008963777	0.04167786	0.3038959	0.04462047	0.06821131	4.041902	0.09671587	0.003460166	0.3007091	0.003935832	0.9513365	89.26318	1.119028	1.017524	0.8853752	0.8602084	0.7450555	0.1606218	0	1.730335	0.363949	0.6736761	0.4161577	1.781705	7.35664	0.2039633
TCGA-D7-A748	0.361643835616438	1	6.823169	0.02923917	18.85057	13.48657	0.8456923	0	2.269829	2.121268	133.8416	264.047	0.2484368	0.5987377	0.1298346	7.726636	20.86379	30.7855	0.5573784	0.1636388	0.2367218	0.5473444	4.383673	0	0.3240016	1.211402	0	0.03093249	29.95858	0.6578813	0	0.6818285	0.02677234	2.082712	304.3452	4.121773	0.3053562	0.5125536	2.997015	0.3941794	2.253452	0	1.751502	0.7484541	670.8801	0.5464501	1.750775	5.346302	4.029366
TCGA-BR-A44U	1.15616438356164	1	0.4611218	0.285081	2.135872	4.095463	0.3471779	0.07457986	1.035149	0.1917617	8.058071	64.20709	0.8036962	0	0	3.887712	18.5439	27.23008	0.3055298	0.004288908	0	14.97689	1.173471	0.01917708	0	0.02097271	0.01004852	0.1264736	1.65957	0.04598081	0	0.05146689	0	0.2958265	33.01836	0.08940414	0	0.1209044	0.1795441	0.1062646	0	0	0.7491886	0	0.8276546	0.1634144	0.05028725	0.613199	0.1114107
TCGA-KB-A6F7	5.3013698630137	0	1.388191	0.03445865	2.151638	9.294923	1.489739	0.3260318	3.512197	0.7235343	0.4250558	66.64361	84.23847	18.27551	0.06375472	1.771945	17.5156	13.09122	0.2001908	23.32413	0.1963185	1.255699	2.099374	0.04790521	3.229722	6.260698	1.945378	0.01215142	2.236486	1.435777	0.02773831	0.5356944	0.05258578	1.860139	787.9181	0.4218562	3.558668	5.285433	4.933603	2.521812	0.5365081	0.2284859	27.08181	0.06785081	84.01969	0.1196497	0.04396695	0.1003743	0.2145298
TCGA-F1-A72C	0.947945205479452	0	0.2131264	0.8880265	4.112423	15.9661	0.360486	0.6721677	1.777049	27.18979	2.503777	9.326825	2.845658	0.2667036	0.01314407	9.794055	24.89213	36.25255	0.4385212	0.6405643	0	39.30231	4.203542	0.03703665	0.1968059	0.3690414	0.1164401	0.05010425	12.23008	0.3552106	0.1810923	0.6074317	0	1.205777	3005.262	4.489317	1.360189	5.552169	5.837012	3.283659	2.212198	0.05888262	17.64659	0.1165712	51.70151	0.1886356	0.2654604	0.4656104	0.2868897
TCGA-BR-8484	2.0986301369863	1	1.795342	0.2350338	5.414748	24.23161	1.793142	0.2803086	0.867561	1.747787	1.571415	17.09634	8.189437	2.32149	0.007673912	12.62732	17.40794	10.94194	0.8772521	0.1547508	0	10.14526	4.550232	0.02883084	0.3351287	7.872086	0.3474598	0.03656549	20.68223	0.4147656	0	0.8511291	0	3.657082	1203.215	11.77583	72.48146	13.02669	6.140835	8.866588	1.614436	0.03437747	11.62771	0.190562	6.10349	0.2372057	2.37012	1.909429	0.5862323
TCGA-BR-6852	3.74520547945205	0	0.6903658	0.02147805	9.810567	14.49768	0.2877208	0.0870923	1.523759	1.017034	3.065699	9.027452	0.4171263	0.04398113	0.4053303	3.967546	19.51009	18.16849	0.2310356	0.02003387	0.03864164	17.04733	0.7914545	0.01959515	0.014875	0.3510426	0.02346876	0.03408285	12.8265	0.8322743	0.01728927	0.8113718	0.02949901	2.368855	1578.327	3.41052	70.54353	4.094476	37.16341	7.031931	11.38649	0	82.34181	0.04229135	2.782888	0.07896446	0.04404305	1.411753	0.2114163
TCGA-BR-8361	2.59178082191781	0	0.09356832	0.007277536	1.018574	2.04963	0.274745	0.08853003	0.3923286	0.1011692	0.07694587	0.6050425	0	0	0.08886738	6.315354	9.936905	9.452354	0.1565664	0	0.006546589	59.61525	0.1440474	0.005691037	0.01008037	0.0497913	0.02783221	0.023097	1.08868	0	0.0234329	0.2172223	0	1.383239	59.06938	0.2201156	1.697382	0.3508256	2.237842	0.3083457	0.4758956	0	3.592173	0.01432983	0.09034183	0.1382393	0.03979565	0.7050862	0.1910279
TCGA-CG-4437	0.671232876712329	0	0.7154327	0	4.912244	29.9967	0.7037177	0	2.25676	81.0275	3.040678	14.9714	6.546426	2.191253	0	6.582069	31.33117	34.7689	0.1923322	0.2495348	0	42.06646	1.41055	0.0111575	0	0.520628	0.1286201	0.01132064	16.23668	0.9095779	0.01722791	0.8284554	0.009798109	1.510687	4323.936	1.22528	4.619162	13.64672	23.60826	10.75777	4.798345	0.2660807	26.461	0.7164018	45.68	0.2229387	0.6817077	0.33339	0.3619135
TCGA-CG-4305	1.32876712328767	0	1.999404	0.02862132	8.463612	10.11862	0.3950309	0.1160579	1.078016	3.050425	2.004825	91.14321	0.8569449	0.2148981	4.628233	12.92041	16.68772	12.4524	0.7066826	0.04449472	0.6694123	23.78142	3.001319	0.1143963	0.06607399	0.478673	0.01563706	0.04037182	19.95812	0.7393841	0	0.6763198	0.03494216	2.844538	1476.899	2.62795	2.457653	0.4599127	3.818448	0.1837381	0.1336869	0	15.2704	0.8265666	6.439797	0.4852126	0.1512926	2.823733	0.6934895
TCGA-CD-8524	1.06301369863014	0	0.4119343	0.0326932	5.862164	4.342559	0.4658295	0.1325691	3.409332	1.633313	9.808311	96.17537	0.09524045	0.08033601	0.07984458	22.50297	28.22445	55.37658	0.5822671	0.4574238	0.04705525	17.41024	2.651776	0.008522033	2.400078	8.161823	0.05715743	0.07609042	24.81073	0.1798126	0.005263434	0.1768705	0.02394797	1.067315	318.0848	1.349054	4.50685	2.521647	3.414882	2.468166	0.9773197	0.1300678	11.59377	0.1802487	1.278417	0.3165192	0.1197798	2.383692	1.217931
TCGA-CG-4466	1.58082191780822	0	0.05313858	1.07458	5.386205	2.998207	0.1887472	0.2094886	0.4857217	0.2962535	0.2321482	39.48055	1.479927	0.1269487	0.1949933	1.378327	9.308173	6.057725	0.38549	0.3855099	0.01858943	0.1469991	1.958128	0.1131203	1.116329	0.1413854	0.1185469	0.01093089	0.1962776	0.4133	0.05822175	0.3276834	3.131517	0.4539372	123.0211	1.495611	0.179844	0	0.1008649	0	0	0	1.584496	0	2.324813	0.2152633	0.5960864	0.3022831	0.05737294
TCGA-VQ-A924	4.61917808219178	1	0.5853504	0	2.725463	2.554115	0.1919218	0.04733603	0.7300127	0.5629164	0.5091336	15.61669	0.1983753	0.02390443	2.708435	2.29799	29.69758	29.03118	0.3147234	0.005444361	1.113124	227.6426	0.09340789	0.01825761	0.01616959	0.1508629	0.006377818	0.08644796	1.690877	0.4085779	0.09396986	0.1415534	0.02137756	0.7660683	61.39849	0.3404702	0.4470129	0.6139067	1.139571	0.4046786	0.05452631	0	2.853071	0.06895803	0.561543	0.5007149	0.04149268	0.3858725	0.07071264
TCGA-CD-A487	1.02465753424658	0	0.0583175	0.2948274	2.699092	2.47221	0.3383329	0.09196221	2.53326	0.2660127	1.693495	11.90339	0.08258449	0.116101	0.08811662	21.14846	78.34475	143.4101	1.26918	0.03701967	0.09180528	725.7027	2.917822	0.2128202	0.09424056	0.4827353	0.1672721	0.04798487	0.08077762	0.1417439	2.701892	0.7086623	0.02076566	2.299124	5.926477	0.1592378	0	0.04969454	0	0	0	0	0.05434131	0.8931229	16.82158	0.6739874	0.1085135	1.421759	0.1373772
TCGA-VQ-A8DU	0.454794520547945	1	0.9082393	0.06727698	3.666385	27.4103	0.9319694	0.7502123	1.381838	31.30551	1.089215	30.66427	10.75895	7.594281	0.05601355	29.81719	19.92777	60.40678	0.5061228	5.208524	0.00756497	25.01789	4.749287	0.120566	0.4309932	0.1917893	0.05972899	0.177933	3.294851	0.2522887	0.04061716	0.1411949	0.03850063	0.9491554	518.0894	0.772154	0.6733252	1.474181	0.9030333	0.6478394	0.1571216	0	1.491124	0.1987076	104.1213	0.438007	4.699793	0.3962013	0.2547046
TCGA-IN-A7NT	0.884931506849315	0	0.05688445	0	0.9066924	16.59702	0.7139186	0.5382144	3.348743	12.48367	0.02923681	1.467616	0.2148136	0.1358976	0.02455752	0.8484843	14.03471	25.6667	0.5241136	0	0	0.2981585	14.79424	0.01729921	0	0.1849858	0.03625815	0	0.8929834	0.3871303	0	0.4126855	0	0.4310398	204.2932	0	0.07700866	0	0.4319004	0.08520792	0.1033281	0	0.1060119	0	7.380267	0	2.516134	0.1302772	0.0670007
TCGA-EQ-8122	0.665753424657534	1	0.1331381	0	8.665992	4.891406	0.7789003	0.5433961	3.338951	0.931463	1.376626	24.25698	0.7837318	0.2369922	9.933356	12.61616	35.74336	66.86401	3.380649	0.1647695	0.05479483	386.868	1.026105	0.0381071	0.1434333	2.060608	0.00665586	0.1095488	1.055862	0.654813	0.6374321	0.3636293	0.07250593	1.658274	82.94398	0.407952	0.2756593	0.320335	0.2973127	0.281547	0.1138068	0	0.6713861	0.1199404	17.49564	1.381008	1.46226	1.492747	0.2152365
TCGA-MX-A5UJ	1.64383561643836	0	0.3618635	0.3588479	11.7877	26.12202	1.019697	0.1426577	2.448891	4.09905	8.657668	14.78407	0.1708138	0.01440827	0.2343295	19.00446	57.26962	93.42314	1.205252	0.1082915	0.0822838	577.4185	0.8830386	0.06786218	0.1169536	0.7274544	0.01922098	0.1265433	9.773981	1.21375	0.2605433	0.2953404	0.006442607	1.453781	750.2974	2.515804	1.151221	1.202594	3.056574	0.3794278	0.2300581	0	2.731247	2.646247	6.441794	3.242229	0.4674852	0.5801198	0.4191132
TCGA-RD-A8N6	0.745205479452055	1	0.5004668	1.020312	4.970653	5.097492	1.917705	0.8131127	7.200826	1.75762	2.120151	245.576	2.362401	1.413007	0.1113015	8.635896	87.55077	279.5088	2.076694	6.615186	0.03713775	1888.044	0.6383269	0.1122265	7.891438	6.962816	0.1739987	0.2370939	9.060799	0.6340089	1.433757	0.1815394	0.02160072	3.117943	24.50263	0.07007903	0.04106174	0	0	0	0.02754775	0	0.08478983	0.08129086	1.546636	2.681491	1.780235	2.917531	0.5418352
TCGA-BR-7851	1.03561643835616	0	0.5007675	0	10.13988	14.58054	0.241723	0.121488	1.314735	4.112913	1.880844	18.79469	0.07273293	0.1840522	32.6773	8.709385	29.38099	48.07886	0.6241612	0	3.26784	342.1948	0.09147647	0.001952424	0.03112445	0.2049828	0.004092169	0.08716274	8.287997	0.4868573	0.06632278	0.3702834	0.02057458	2.0859	628.5525	1.359271	6.570665	12.83451	9.980574	7.703009	2.448982	0.111746	45.72918	0.619433	0.0929807	0.8995597	0.3112814	1.05295	0.5066431
TCGA-HU-A4HD	2.78356164383562	0	0.3126996	0.2813615	5.129689	6.038338	0.2961874	0.2320486	1.155858	0.3915513	1.046241	14.26103	0.9377358	0.2441318	0.06882107	12.28321	16.47823	23.45834	0.5662214	1.770377	0.004289863	8.002215	3.464375	0.003729235	0.6473378	0.8664374	0.0599247	0.0302701	1.483404	0.476884	0.04990428	0.2846838	0	0.6355404	407.6511	0.2421135	2.407139	4.639594	1.978501	2.387904	0.4232194	0	0.7313047	0.5727952	0.8435913	0.3243555	2.05229	0.516387	0.1299917
TCGA-CD-8531	1.04931506849315	0	3.202176	0.02532794	3.46291	7.179162	1.295487	0.06846895	0.6590416	0.5574891	2.265091	4.778646	0	0	0	2.031017	13.07971	12.52832	0.1954271	0.003937484	0	21.04496	0.003555509	0.008802874	0.01169421	0.1026893	0	0.008931586	0.7016525	1.414144	0.02718444	0.6378724	0	3.100749	35.43976	9.019521	0.4408496	0.07399851	0.3296653	0.06503835	2.168906	0	1.011473	0.116368	0.4192212	0.04655934	0.01615839	0.8436302	0.1321142
TCGA-CD-A48C	0.967123287671233	1	1.050778	0	4.250354	7.10084	0.2013375	0.05059529	1.67625	2.843051	29.17184	54.81206	0.0454359	0.08942619	1.218914	4.227997	19.57487	40.91933	0.3261996	0.005819226	0.005612105	9.777324	1.434534	0.003252452	0.04320731	0.3082727	0.09543737	0.01320003	6.458876	0.2651454	0.010044	0.2560459	0.005712371	0.6708778	222.4452	0.4852171	0.6515337	24.36055	2.344717	2.931675	0.9616307	0.1551271	7.563996	0.2579712	3.349544	0.1261522	0.825585	1.501618	0.5007272
TCGA-BR-8679	0	0	0.1340366	0.006515666	5.800025	2.623679	0.9164832	6.895794	1.025669	0.2066311	1.231419	7.605713	0.1581764	0	29.33743	18.40881	24.38651	48.28463	0.7576589	0.01215511	0	228.1237	4.719656	0.04585729	0.1444012	3.046215	0.01067936	0.06203706	0.9747084	0.4072291	0.524494	0.3221104	0.005965957	0.6683215	28.97245	0.05630634	0.3175465	0.0285544	0.8586717	0.1003875	0.03043393	0	1.155304	0.01282967	6.379736	0.7745441	0.302851	0.6721192	0.1841857
TCGA-BR-8368	0.358904109589041	0	0.3583998	0.01393777	2.695503	4.671556	0.1315463	0.3673598	0.4508273	0.227059	0.4052537	4.365847	0.1184252	0	5.902734	3.062081	13.60153	7.094393	0.2220426	0.0065003	0.5642045	4.722452	0.9596971	0.0254318	0.4054196	0.1112524	0.0114222	0.05897979	0.8770302	0.7491552	0.03926839	0.3835177	0.00638094	1.033783	1169.81	0.1881966	1.140202	8.184881	18.02784	4.106914	0.9439752	0	6.245117	0.02744417	2.887281	0.102485	1.339491	0.1866681	0.2919782
TCGA-VQ-AA68	3.63835616438356	0	0.7601245	0	0.6053114	5.196926	0.3370147	0.05100672	0.5777602	45.06637	0.1828715	3.126803	0.2290269	0.06439528	0.0628377	8.462675	11.29475	9.287237	2.543466	0.1055978	0	12.88028	3.81945	0.006557801	0.0522704	0.1434367	0.03092575	0	2.120685	0.07861808	0.01012568	0.1466637	0	1.464811	275.3244	8.010041	4.159935	0.6063863	0.2762864	0.2180298	0.1175092	0.06255541	0.7836487	0.5572906	126.9709	0.08093145	0.756635	0.121871	0.1206438
TCGA-HU-A4H8	0.73972602739726	0	0.2929582	0.01798866	1.962472	1.74459	0.3213024	0.2188291	0.2534307	1.101874	0.1981201	1.294127	0.2329058	0.01227861	0.02662582	2.238986	16.96338	6.336569	0.1730894	0	0.01078793	22.813	0.6111053	0.01094111	0	0.1413077	0.02293195	0.02537391	0.4983345	0.1648961	0	0.1845702	0.01647101	0.3472007	323.2254	0.1101121	1.690764	0.2365018	0.6438798	0.3002492	0.2240613	0.02981948	0.7758486	0	3.126305	0.1359455	0.01311562	0.03531238	0.1634483
TCGA-VQ-A91E	1.81917808219178	0	0.7457415	0.1037933	0.9713118	6.508658	0.4870183	0.3466037	0.4660678	55.72102	0.112969	1.481782	1.600762	0.387573	0.03388875	1.158834	16.43949	36.69979	0.3275469	0.1736961	0.02746129	2.994451	1.139061	0.1750648	0.05074154	0.1531654	0.1701201	0.006459072	2.261623	0.1221097	0.009829512	0.130984	0	2.308591	9897.621	1.457542	6.907551	5.378121	10.57921	5.079662	6.986917	0.21254	41.9278	0.01202201	72.72265	0.168352	0.03004789	0.1229458	0.1849185
TCGA-CG-4477	2.58082191780822	0	2.495549	0.03017071	4.201359	13.49879	0.2143315	0.1631208	0.7893893	15.83312	2.990596	12.20389	0.8300915	1.935814	0.5023913	7.748735	15.69927	14.52488	1.040722	0.0469034	0.0361872	25.51311	71.75922	0.1651546	0.3761146	0.3822618	0.5164847	0.1702292	6.208876	0.3771339	0.1295287	1.088159	0.00920843	2.708285	2244.519	0.8799496	72.85458	6.787335	38.68076	2.362952	0.4697465	1.60043	10.74743	0.1782229	71.23929	0.4683424	0.3189654	1.165418	0.4721241
TCGA-CG-4469	0.589041095890411	1	0.856883	0	1.011706	2.020077	0.2921886	0.5404954	0.2567711	0.1505548	0.2818629	0.97012	1.315917	0.5095014	0.01972928	1.115223	11.0672	6.984193	0.2274734	0.004144345	0	0.419191	1.699005	0.01621435	0.02461716	0.4863791	0.009709818	0.06580573	1.47703	1.088559	0	0.6548065	0.02440947	0.7791599	36.25483	0.03839585	0	0	0.1301193	0	0	0	0.04258449	0.01749736	0.04136676	0.08167566	0.02429613	0.3629459	0.8836718
TCGA-BR-8487	0.0931506849315069	0	0.2699523	0.293948	1.912366	2.191035	0.1214563	0.4682634	0.6202813	0.8300381	0.7631083	2.406808	0.1529138	0.04299462	0.01165408	1.267191	16.56077	38.36963	0.08290822	0.2790792	0.09443723	6.893945	0.9726539	0.01641911	0.6979847	0.215478	0.03441352	0.03331836	0.8226248	0.5773979	0.03380292	0.2154296	0.04806222	0.4805121	49.32844	0	0.03654543	0.04600731	0.2562047	0.1213095	0	0.05220775	2.565774	0	3.681591	0.0450294	0.02583309	0.2851913	0.2225721
TCGA-BR-4257	0.805479452054795	1	1.728207	0.09835327	3.379204	2.619928	0.1597023	0	1.113458	0.3168923	0.9857344	2.236955	0.01989713	0.2853173	93.2239	1.879247	17.69097	18.65285	0.2678403	0	4.696537	2.227767	0.1311639	0.004272906	0	0.09345992	0	0	0.5449303	1.393338	0.006597651	0.3440251	0	1.009427	130.3713	0.1239493	0.313849	0.179594	0.7200864	0.1262782	0	0	4.516906	0.08069272	29.31521	0.236043	0.01568653	0.4639931	0.2813361
TCGA-CG-4460	1.83287671232877	1	0.7231951	0.04261251	2.654737	4.853418	4.001061	0.06911655	6.652751	20.11874	0.6420264	12.67512	2.006881	0.4886486	0.2649052	5.028224	17.66247	62.5658	0.6730575	0.007949451	0.01533302	33.34972	5.03915	0.03110147	2.986618	45.12475	1.056959	0.01803213	0.9308941	1.0227	0	0.4372198	0.02341044	2.069485	1040.486	6.674421	8.040015	0.8216825	6.655668	0.262614	0.6369221	0.08476558	18.41956	0.0503437	113.8107	0.302887	0.1561217	0.5990409	0.5248508
TCGA-CD-A48A	1.03561643835616	0	0.3260705	0	2.518089	2.26646	0.3145717	0.8760241	1.38138	0.2978792	1.489688	36.53744	13.43078	0.01923423	0.2919622	7.777591	24.73873	61.38954	0.6343691	0.1971314	0.2450372	293.3447	6.677268	0.2130141	1.079875	0.2142156	0.02565893	0.208676	1.65048	0.2817893	0.3175662	0.2453191	0.07740465	1.393379	45.1485	0.1116103	0.1307928	0.08232799	16.18387	0.03617963	0.08774705	0.0467117	1.17034	0.2589334	2.871336	0.05755577	1.296928	1.231232	0.1612097
TCGA-R5-A7ZI	6.21095890410959	0	0.9331161	0.01814392	3.073778	13.03547	0.1657205	0.8092988	0.2660515	147.3649	0.04795923	1.264665	4.62491	8.136674	2.537857	0.4451807	18.31778	3.680903	0.5188091	1.03236	0.1958588	0.04075756	0.8175948	0	0.1256589	0.7310274	0.3667738	0	8.185782	0.725757	0	0.4061744	0	2.33465	1290.223	2.214717	2.021165	2.067373	3.188147	0.698863	3.898417	0.09023057	53.03917	0.4644419	67.03554	0.01111775	0.009921618	0.04480869	0.1831767
TCGA-VQ-A91V	3.55342465753425	0	0.3715055	0	1.058977	4.174099	3.497934	0.1952785	0.3946196	0.4453196	0.2000346	7.250726	1.620041	0.6480386	0.2978526	3.110218	13.04617	36.52992	0.2547988	0.00641714	0.08664234	7.82501	4.91673	0.03586635	0.03811743	0.470696	0.4322496	0.03639078	2.385062	0.2063919	0.005538003	0.07058854	0.006299307	0.3831832	344.5744	4.548114	0.7184775	0.1205996	1.040969	0.07949751	0.09640331	0	1.022042	0.08127921	211.3524	0.1222517	0.991296	0.09148653	0.2465692
TCGA-HU-A4H3	2.41643835616438	0	0.2051763	0.02553305	1.060076	3.813449	0.2370971	0.07765134	0.8038614	0.5573819	1.273886	0.8201636	0.6043522	0.2091386	0.3401334	0.8353078	16.31196	33.46017	0.3841688	0	0.0803899	16.05971	0.4758161	0.001663905	0.03536673	0.06308305	0.1290357	0.02701174	4.213693	0.06383263	0	0.2798406	0.02922362	0.6054592	100.0632	0.08274323	1.177712	0.08392247	0.4985024	0.04917378	0.08944648	0	2.997812	0.1131207	0.5150633	0.08605003	0.04188662	0.1212636	0.1611097
TCGA-BR-4256	0.778082191780822	1	0.4980441	0	35.21162	24.71095	0.1531639	0.02039941	2.525464	21.763	4.687407	28.08178	0.1465536	0.1957302	0.05584675	9.145526	78.95858	123.4353	2.274195	0.02346241	0	814.8071	0.1101689	0.05376532	0.03484133	0.294476	0.1731564	0.03725465	12.54288	3.571831	0.06884355	1.961458	0.03224422	4.03654	9.849318	0.3097533	0.8931476	5.247154	3.732336	2.7322	0.7049415	0	22.75832	1.367	1.811069	5.280506	1.554291	4.056934	0.4520241
TCGA-HU-A4H4	1.98630136986301	0	0.9890198	0.08983797	7.352356	22.71846	0.6803725	0.273216	0.431038	2.114819	0.2597281	0.8251717	0.5588646	0.08048401	0.02493247	1.919236	13.9739	9.187061	0.599395	0	0	4.494417	5.057942	0.007318057	0.01555472	0.1365893	0.02760882	0.1009808	5.906348	0.4491899	0.01355948	0.2932906	0.05655278	2.733068	164.5307	0.5883289	55.98008	0.3198877	5.782651	0.2811539	0.183585	0	1.587551	0.0331679	0.9235499	0.0756917	0.01535187	0.1514663	0.2182427
TCGA-VQ-AA64	1.53424657534247	1	0.228886	0	3.605543	9.075877	0.5629796	0.1630032	5.988595	10.58273	0.9183524	4.914208	5.478837	1.575758	0.0254999	24.48299	31.5402	66.69718	0.4097334	0.1714088	0	40.33832	0.2152416	0.02245381	0.6681662	1.279108	0.5929802	0.04252663	4.254446	0.07178324	0	0.3374611	0.005258167	0.7104288	311.2532	3.238113	0.1999096	0.3271679	0.3924151	0.2654331	0.05364662	0.08567552	2.862082	0.09046067	19.03395	0.2498372	0.07850627	0.8465692	0.09566124
TCGA-D7-8572	1.4	0	0.6023084	0.08884626	9.293789	10.17067	0.2901698	1.604824	7.959545	1.824584	1.25962	36.01698	5.11764	7.376543	0.134494	13.09102	27.44973	30.12792	0.9238103	4.460035	0.03632848	208.6453	1.27556	0.1200072	2.819286	13.99935	0.09708105	0.07690222	6.578334	0.7875009	0.3966049	0.6780458	0.06655954	1.786095	357.4188	4.275147	3.964479	11.85784	5.992315	10.45314	12.33654	0.2008348	41.02872	0.6361554	1.503981	1.42536	0.2429184	2.169619	0.8643533
TCGA-D7-A6EZ	1.69315068493151	1	0.2885	0	7.371158	4.056409	0.1457417	0	0.5612869	0.1104773	0.2669038	1.457251	0.3086823	0	0	1.381679	14.91937	13.26797	0.2770167	0.537206	0	4.73252	0.01889968	0.001949691	2.527912	0.3184158	0.06946952	0	3.640904	0.9536527	0.05418815	0.7534837	0	1.523394	185.2936	0.856435	0.1562255	0.1311156	0.4380925	0.2592886	0	0	1.971416	0.07363882	0.3946149	0.0412485	0.01431526	0.6692504	0.7135934
TCGA-CG-4465	0.750684931506849	1	0.6829572	9.918056	2.948954	1.848694	0.07393068	0.06154119	0.6676313	5.389926	1.123259	3.63876	0.4605468	0.2175457	4.464699	1.144961	11.89062	13.34332	0.1715205	0.3539085	0.4778369	1.579616	0.2268989	0.001978048	0.1681756	0.6576312	0.06633401	0	1.009054	0.2466234	0.006108474	0.6299572	0	0.6291004	95.53662	0.1639417	0.396244	0.1662782	0.2592708	0.1169154	0	0	2.109185	0.1942456	3.30881	0.1534442	0.02074781	0.3719276	0.4251899
TCGA-BR-4366	0	0	0.290887	0.2340471	2.939415	2.911465	0.5795561	0.1581747	3.347808	0.6337787	2.742676	55.45285	8.844669	5.239952	0.9786462	4.43126	13.74102	14.29431	0.2400753	0.2874413	0.02105396	5.98772	1.37335	0.05084026	1.242716	3.273766	2.237724	0.02476014	0.7595233	0.1950392	0.06908064	0.1382629	0.02857349	0.5937105	57.80857	0.2359655	0.2444246	0.5470363	0.6854235	0.1802993	0.03644024	0.03879756	0.7477347	0.0768084	8.8494	0.1959979	1.363026	1.796273	1.7761
TCGA-VQ-A91X	0.791780821917808	1	0.3491144	0.1163715	0.1648771	0.957055	0.1558917	0.3775039	0.1840236	1.533489	0.02050672	2.606043	0.6026817	0.01588645	0.2755945	1.907909	6.722635	51.03342	0.06126893	0.274985	0	1.33029	3.028713	0.01617823	0.741475	0.04718151	0.01271575	0.01641478	0.5342304	0.07758098	0	0.02894579	0.07103569	0.199653	1674.123	0.7793754	1.485383	1.121976	4.27896	0.806826	1.666911	0	10.3356	0	2.022456	0.07606079	0.04030233	0.01915959	0.1096534
TCGA-BR-4371	0	0	0.8250247	0.07549246	0.7649481	0.9517907	0.3619994	0.1530589	0.2116277	0.1721777	0.112245	1.600779	0.1374509	0.05797041	0.4085484	1.532928	8.190571	5.549661	0.1696073	0.1232286	0.02546628	1.250669	0.3099783	0.05165575	0.4313399	0.1147784	0.07217834	0.02994916	0.5377744	1.085204	0.04557709	0.2112491	0	0.4891647	234.7592	0.08154776	0.4270487	0.08270997	1.381782	0	0.3526167	0	5.471855	0.05574316	0.2635728	0.08095193	0.03612126	0.1810601	0.6097229
TCGA-BR-8286	2.45205479452055	0	3.231285	0.06066398	3.062619	3.27451	1.625314	0.1405652	1.020354	0.8207359	0.4581459	12.79434	0.1262312	0.1242231	2.06841	31.26491	16.50997	26.32485	2.841492	0.008083565	0.09355022	21.1352	1.930686	0.08132445	0.4081351	1.179268	0.07102143	0.1100181	1.543368	0.8232968	0.08371357	0.3637604	0.007935132	1.221858	65.16499	0.5991304	0.1810108	0.07595863	0.4229971	0.1001417	0.08095844	0	0.2491838	0.2218365	3.213995	0.1433779	0.3104027	0.4939031	0.6649445
TCGA-HU-A4G9	2.01643835616438	0	0.06641517	0.0344375	1.547392	0.9217968	0.1415432	0.1396422	0.1113906	0.5909392	0.04551374	0.1156799	1.901935	2.38	0.009557338	0.7114183	12.42818	9.706415	0.1055045	0	0	1.850159	0.04713441	0.002244178	0.01192515	0.2094345	0.00470367	0.009107967	0.367976	0.04304687	0.006930321	0.06424386	0	0.1772483	154.9576	0.03719975	0.8091999	0.3395693	0.756395	0.2984523	0.08042681	0	1.113964	0.01695229	3.820781	0.05802964	0.004707853	0.01144873	0.05649681
TCGA-KB-A93H	3.13698630136986	0	0.2497144	0.02044445	2.156937	0.6900002	0.2676502	0.8290112	0.1719355	0.2930917	0.1621204	1.047301	0.2729738	0.1255938	0.1702167	0.5881139	13.12596	21.03168	0.09743176	0.02860466	0.009195517	3.926616	6.707119	0.002664595	0.08495498	1.662975	0.01116968	0.07569956	0.3883656	0.05111113	0	0.09534887	0.009359804	0.2442763	14.34853	0.04416863	0	0.04479811	0	0	0	0	0	0	0.9200003	0.04384591	0.0950267	0.02912892	0.2064023
TCGA-CG-5724	1.0027397260274	1	0.3693485	0.05943539	4.439023	4.726651	0.1869861	0.04016788	1.482446	0.2280782	2.919508	4.492147	0.07214362	0.02028455	0.03298986	0.3743558	14.68239	52.56662	0.1348811	0.004619915	0.01782192	0.6749801	0.6758215	0.01032856	0.02744202	0.5421918	0.04329614	0.04191831	1.176086	2.204062	0.02392197	0.2309957	0.009070165	0.3641802	319.1464	0.1605069	0.4138049	0.4775302	3.142764	0.8775716	0.4164239	0.19705	12.01019	0.1560417	1.62935	0.09711794	0.1083366	0.4083582	0.1200091
TCGA-BR-4201	2.57534246575342	1	1.119531	0.238223	22.48572	33.07788	0.2550995	0	1.597783	1.755759	12.22461	35.63744	0.3788979	2.203579	1.158123	8.242853	29.90054	46.02574	0.9373178	0.01149336	0	48.66008	6.566064	0.02783652	0.1479181	0.7431206	0.07180771	0.06952254	4.486307	0.8625317	0.03967517	0.666615	0	1.506984	1166.76	0.9583365	3.688892	1.259993	7.618052	0.4113296	0.5371716	0.1225546	12.43966	1.18077	11.56132	0.996636	0.321176	2.517143	0.3607564
TCGA-VQ-A91U	0.142465753424658	1	0.7065247	0	4.083094	3.523007	0.1320822	0	0.4428057	16.02595	0.4778045	44.9332	3.229757	0.6810809	2.857489	4.270039	9.777027	20.44392	0.3229239	0.397916	0.156103	8.294376	1.68695	0.003769512	0	0.2638379	0.1106096	0.01529851	2.19763	0.1807629	0.01164075	0.1888415	0	1.536454	4202.939	1.765169	6.040891	5.513569	18.84582	4.40035	1.891283	0	3.811515	0.0284745	32.64952	0.06202731	0.1225695	0.1923025	0.3503882
TCGA-D7-A4Z0	1.23013698630137	0	5.604693	0.01834168	5.306878	82.19127	0.2531515	0.2231235	2.035592	6.347896	0.2100884	13.24145	0.3562147	0.1126761	0.9501916	9.507589	40.19107	46.08214	1.781512	0.005702797	0.4069867	241.8133	3.612423	0.04940437	0.1270285	0.3671736	0.003340282	0.1487632	35.66961	0.1375626	0.09843047	0.644416	0.01119616	3.927873	963.863	16.33902	1.23443	0.6430479	1.909864	0.6593814	0.3998022	0	2.695512	0.1805784	18.55672	1.858169	1.320585	0.7665658	0.9166072
TCGA-BR-8369	1.16986301369863	0	0.9114103	0.03894916	14.27527	22.48307	1.418251	0.3474607	3.003456	5.847712	71.22289	41.59903	0.05673253	0.03190286	0.3891401	15.08844	76.59159	146.9222	2.409869	0.01089907	0.0910966	1332.459	3.795636	0.1096498	0.2265894	2.700347	0.05532695	0.4367711	10.89479	0.4868645	1.003298	0.2034493	0.0285305	5.833666	165.3195	3.635133	0.2982918	0.1365534	1.178676	0.1200187	0.5821667	0	3.173092	0.6135428	3.831792	4.038165	1.250223	1.287464	0.3381704
TCGA-BR-6453	1.32876712328767	0	15.80898	0	21.03814	438.8003	1.250151	0	3.223822	48.8335	25.62024	174.8536	0.05507353	0	0.3525766	18.4679	23.15095	26.69385	1.019368	0.0687723	0.06122264	25.31058	0.434705	0.1034866	0.01571167	0.8967885	0.0123944	0.1439996	258.3537	2.750691	0.009130864	1.269642	0.01038607	9.691448	3976.177	173.7338	2.764068	13.22288	27.40564	17.34529	5.192248	0.1692286	43.6497	1.407108	0.1584117	0.715901	0.04341896	1.900581	0.7787141
TCGA-B7-A5TJ	0.917808219178082	0	0.6850985	0	3.375577	9.613593	0.5762812	0.1612459	1.077008	0.3351349	0.4519737	30.04803	0.01930708	0.03257132	7.345518	8.754234	25.52127	36.61637	0.3508616	0.02967316	0.0643883	104.5478	0.3918706	0.004146193	0.0440642	1.420785	0	0.05048181	1.359695	0.159061	0.01920599	0.06676461	0	0.307005	118.4163	0.1632285	0.221485	0.4879508	0.5434585	0.1225334	0.185739	0	3.049014	0.03131991	6.540699	0.3849874	0.1239453	0.3006592	0.2770077
TCGA-CD-5801	1.0986301369863	1	0.5571041	0	1.755403	12.78548	0.43699	0.05490689	0.8409302	62.83012	0.2147505	6.072247	0.1643594	0	0.2856017	8.214254	35.00426	15.73529	0.2433733	0.006315125	0	14.69149	1.186119	0.007059236	0.1500459	0.720554	0.01479576	0.01432491	12.60385	0.3385181	0	0.303126	0	1.769717	3498.153	15.1534	8.531806	8.485788	16.91946	6.7281	6.893943	0.3366932	76.63505	0.05332473	552.9378	0.02489137	0.003702228	0.2932476	0.3485949
TCGA-B7-A5TI	1.63013698630137	0	0.686202	0	4.768522	10.36993	0.3296261	0.06183358	1.048952	3.15989	2.287422	30.77867	0.7403758	0	0	18.64294	20.21725	23.91796	0.4464111	0.0675621	0	6.713862	20.1583	0.01391212	1.130018	0.115922	0.1083049	0.07259419	10.66351	0.3812233	0.006137496	0.1564596	0.02094363	0.8871674	978.1596	1.227169	0.583919	5.713731	4.614617	5.785442	0.6054212	0	5.55378	0.07506478	29.79063	0.2382677	0.1334169	1.074734	0.1154622
TCGA-BR-8060	0.953424657534247	1	0.6880181	0.05441951	8.260984	13.2929	0.2485247	0.1103341	23.50114	1.792788	0.8870458	85.24666	0	0.07429078	0.05034296	15.55223	25.7919	41.56416	2.368695	0.02115015	0	189.8806	1.592805	1.106458	39.12138	0.4619604	0.2824513	0.07676146	8.205475	0.3854715	0.02190314	2.106555	0.01660943	2.074036	573.9822	1.469614	35.55186	34.34246	10.13779	22.74287	1.39803	0.09021024	158.7339	1.482307	0.2533322	1.383848	1.029136	3.775143	0.4715737
TCGA-D7-A6EV	0.936986301369863	0	0.2630266	0.006819209	1.256695	2.322646	0.3903153	0.1659091	0.3264469	0.8650296	0.1802499	0.5268514	0.9601626	0.5864823	0.2195318	1.642395	16.13956	44.01484	0.2061314	0.006360688	0.02453718	5.300136	1.596732	0.005332625	0.02833658	0.1140468	0.01490251	0.01442826	0.6153086	0.1534322	0.005489285	0.2480668	0.1311217	0.3585028	362.2595	2.08463	0.3798171	0.8965397	2.130191	0.5778532	0.2229622	0	2.745042	0.02685473	2.730035	0.07103437	1.640733	0.1476817	0.04130706
TCGA-CG-4306	0.00273972602739726	1	1.377251	0.02380435	3.141374	3.65684	0.2705682	0.0321751	0.8726312	20.90988	0.9647922	11.33458	2.696782	0.6661782	2.475179	4.392797	16.82328	13.98492	0.5877477	0.07771312	0.3140642	6.315735	1.162887	0.1220317	0.04396298	0.2050881	0.06069156	0.04197154	0.9420639	1.190217	0	0.6439087	0.01453069	1.198945	4056.835	8.468382	2.403116	2.121188	7.203648	0.7335118	0.4447495	0	21.37012	0.04687195	56.88418	0.6223441	0.06291501	0.4386475	0.2963983
TCGA-VQ-A8P2	3.17808219178082	0	0.06223053	0.009680305	1.14914	1.216714	0.3241944	0.03925311	0.6137083	0.09251792	0.02558763	0.7235114	0.9165084	0.0792904	15.47451	0.958257	17.51051	7.427392	0.08699415	0	9.056348	0.5218879	1.296401	0.005046669	0.01340853	0.1177431	0.02644383	0.04096368	0.02298605	0.1936061	0	0.09029405	0	0.2206496	342.1699	1.202529	0.2021905	0.5090783	0.2834947	0.1491454	0	0	1.438091	0	1.261778	0.04152147	0.01852714	0.03677958	0.1417085
TCGA-BR-4280	0.550684931506849	1	0.3053592	3.670479	0.7560245	1.105611	0.1270879	0.1459176	0.3165982	0.3470481	0.1521891	0.5016456	0.2271322	0.5895005	2.40483	0.7083761	14.60661	5.964989	0.1234753	0.0503482	0.04531911	11.41929	0.08183508	0.009380121	0.009968843	0.2188463	0.00393204	0.03806909	0.6493989	0.2339031	0.01738023	0.3155154	0	0.5675477	1490.225	37.96189	69.92508	3.059417	1.932057	1.995933	0.8404113	0.1431644	10.93321	0.01417129	0.1228457	0.1058399	0.003935536	0.127152	0.2579407
TCGA-BR-A4CS	0.123287671232877	1	0.1492853	0	4.441711	7.876892	4.591155	0.3236908	1.186171	0.539092	0.3740487	497.6976	4.509988	3.313821	0	12.08533	12.48717	19.19855	0.5592759	8.75905	0.006528048	13.88351	12.83281	0.007566559	7.679592	5.411881	0.02378862	0.5297264	0.9649749	0.4717001	0.0175249	0.4061383	0.03986807	0.566936	100.4779	0.5957647	1.41469	0.5088466	1.48767	0.3074724	0.1016888	2.381875	0.6955339	0.04286775	193.5159	0.2756957	0.9345334	0.4838909	0.4688907
TCGA-D7-6525	1.11232876712329	1	0.4207303	0	4.337461	2.30977	0.2915952	0.06472774	3.135808	0.05200928	0.3059035	2.741354	0	0.01634357	0	12.40035	16.26976	32.16554	0.1890957	0.5695174	0	26.03269	0.5041849	0.002080469	0.09949703	0.2608978	0.01308163	0.01688711	1.326627	0.2793467	0	0.2828975	0	0.2200691	309.3559	12.37188	1.444772	1.084305	0.7012171	1.137465	0.1863995	0	26.00878	0.1885877	2.737047	0.1027023	7.124919	0.468513	0.1289242
TCGA-FP-7829	1.62739726027397	0	0.6485221	0	3.435199	9.819316	0.2373342	0.1394549	1.720531	1.06077	0.4090745	2.965136	0.02782982	0.04694931	1.79437	9.73797	20.83293	24.75678	0.2341402	0.03742534	0.1856226	2.600914	3.128425	0	0.01587888	0.1917242	0.0125263	0.02425535	1.633256	0.458551	0	0.1390084	0	0.4319903	364.6017	0.8296806	0.2793484	0.2009564	0.2797707	0.2207794	0.3212759	0	0.8789886	0.02257275	1.423089	0.1756116	0.4889602	0.2787567	0.2546181
TCGA-IN-8663	0.282191780821918	1	0.2230193	0	0.687012	0.183519	0.7585533	0.09591389	0.5202622	0.04795318	0.3126133	1.264663	0.07656284	0	0	2.726161	12.80294	17.07387	0.1674777	0.03677184	0	41.39147	0.01992277	0.004110466	0.08736901	0.3236649	0.4781493	0.008341135	0.9922623	0.1379791	0	0.1176699	0.02165797	0.1710211	1.190442	0.03406777	0	0	0	0	0	0	0	0.03105003	0.8074836	0.004831265	0.1056313	0.4538429	0.01194003
TCGA-BR-7704	2.93698630136986	0	3.391671	0.4786633	10.16622	31.64954	0.3173711	0.3881906	1.14228	5.498936	0.6747917	4.511025	14.07333	8.494812	0	6.530732	15.06411	43.96877	0.4142292	0.188513	0	53.69848	6.034041	0.00831811	2.622586	0.6307231	0.1452857	0.1012768	21.62055	0.4254784	0	0.3274173	0	2.189919	430.413	1.390309	2.406863	1.258623	2.388251	1.597876	0.7452605	0.0528981	12.69266	0.04188942	18.28824	0.2411598	1.308734	0.2525895	1.224225
TCGA-CD-8535	1.06849315068493	0	0.009628059	0.02246547	3.282983	6.786122	0.1413545	0.03036542	0.997949	0.06831683	0.1682496	3.678887	0.1090758	0.06133747	0.01662607	2.346357	15.21155	21.93464	0.1325546	0.1746242	0	0.2971843	0.6086599	0.01952001	0.3319223	0.1309329	0.3232114	0.03168868	0.01778155	0.05616368	0.02411216	5.39938	0.01371341	0.2188688	8.560618	0.04044574	0	0	0	0.05768796	0	0	0.6818417	0.02949043	0.1510609	0.009177194	0.1781291	2.049963	2.362562
TCGA-VQ-A8PU	2.27945205479452	1	0.2153792	0.04467124	3.041358	0.3725812	0.7616225	0.09056971	0.5779694	61.88175	0.07379874	1.706891	1.084453	2.927181	0.6818613	7.401533	12.51493	22.68187	0.07907304	0.005208445	0.02009226	6.321868	6.259926	0	0.03093785	0.2122436	0.006101453	0.01181457	0.02651816	0.02791952	0	0.1041689	0	0.1909165	166.2636	1.435567	0.1166299	0.8320151	0.5450955	0.3441271	0.1043271	0	0.5887031	0	285.016	0.061588	0.2229011	0.05091748	0.4228032
TCGA-CG-4444	3.92054794520548	0	1.909786	0.1128144	5.577184	12.1008	1.986399	0.114364	0.7987393	1.388597	1.205219	9.3871	0.5477436	2.964665	0.1252362	13.02614	18.32359	94.47505	0.5939615	0.8374458	0.01691391	28.21413	0.7601645	0.004901162	0.2343948	0.3716321	0.02054511	0.1292934	7.701542	0.399551	0.0378386	0.4822986	0.01721609	1.876746	2568.074	0.6397824	11.42166	3.337202	10.87517	8.183754	0.2634716	0.09350519	111.1896	0.2221372	0.02917614	0.4205249	0.7454226	0.825112	1.622999
TCGA-CD-5813	1.03287671232877	1	5.573042	0.9821574	29.40518	60.14868	0.821317	0	3.829174	11.98667	69.66212	501.6089	0.3179088	1.528503	0	28.7776	29.69906	50.13109	1.066297	0.05496705	0.01178014	24.19049	0.1930239	0.037549	0.2720842	1.015422	0.03577298	0	139.7113	1.244066	0.01054148	0.5252407	0.01199061	2.876605	1321.993	14.59849	7.248322	17.56125	15.02077	7.919182	8.869254	0.2604967	20.33295	2.552771	2.86519	1.821509	0.6015205	6.321384	1.2692
TCGA-R5-A805	0.76986301369863	1	0.2686177	0	2.076125	3.260641	0.181039	0.09775139	1.25453	13.76441	0.4248031	20.19039	8.622273	3.488383	0.04460177	5.350551	14.396	27.84156	0.9278327	0.9931222	0.007228488	69.93436	1.292716	0.01466225	0	0.8063382	0.1097544	0.1615177	1.221159	5.24321	0	1.064327	0.0220729	2.6056	1219.781	5.607351	5.454712	1.408611	0.8628672	1.052341	1.125997	0	4.197386	0.01582244	178.3065	0.275734	3.286772	0.6457208	3.030026
TCGA-HU-8244	2.03287671232877	0	0.06602707	4.457561	1.37516	0.1912508	0.7379778	0.2915349	0.1195988	0.1026241	0.2579123	0.7245246	0.1496034	0.06309579	0.8437322	0.6980884	16.68895	5.21622	0.08391042	0.009580267	0.1201107	1.838066	5.26839	0.03748188	0.1707186	1.007219	0.005611421	0.05432847	0.3170489	0.02567719	0.01653557	0.07664214	0.0188087	0.1680312	88.13687	0.1442313	0.1430171	0	0	0	0	0	0.04922018	0	37.74016	0.03776108	0.02527385	0.05268161	0.09850769
TCGA-FP-A9TM	0.517808219178082	0	9.31853	0.09162763	6.106159	30.93143	0.7699442	0.297236	0.9365487	52.30412	0.3511845	5.694092	0.8675087	1.219583	1.871585	3.113862	11.82781	10.44728	0.616326	0.03418665	0.354426	26.77816	10.46114	0.09553714	0.06345832	1.211999	0.07509016	0.1357077	25.34707	6.230679	0.01475157	0.2734932	0.01677945	8.584866	1436.357	44.45064	1.403459	3.051788	4.517024	2.470503	0.5563769	0.1367005	3.1176	0	31.00963	0.3200272	1.08226	0.2141013	0.4301485
TCGA-VQ-A8PJ	0.224657534246575	1	0.2756452	0.01738303	3.024038	1.910635	1.799402	0.4699149	1.062059	2.018798	0.015316	481.0414	9.551176	3.595162	1.003447	3.078726	24.69771	25.119	0.3392578	0.6161397	0.02606184	1.375369	2.784281	0.0468222	32.09577	23.40295	10.50062	0.07355893	0.3714868	0.1303727	0.004664295	0.05945208	0.06897139	0.2279347	580.7611	2.453572	5.647846	1.041124	1.866607	0.5133257	0.1353236	0	4.054084	0.02281871	159.2795	0.1029646	1.074126	0.1188819	0.1403959
TCGA-HU-A4GX	1.68767123287671	0	0.4035454	0	0.650822	6.606094	0.3171746	0.1083166	2.468235	9.266145	0.9796795	5.153851	6.209143	0.7794648	0.007413366	4.587892	12.97062	13.72756	0.5237568	0.2149014	0	45.62375	0.4387305	0.01566673	0.05550006	0.1624526	0.430524	0.09184242	2.204145	0.4841591	0.1128889	0.2803062	0	1.779961	4224.523	0.6853023	1.487821	1.843762	7.888056	2.520792	12.16505	0.1660514	59.14087	0.01314943	63.70866	0.14322	0.2337122	0.1370129	0.2696802
TCGA-VQ-A94U	2.24383561643836	0	0.7744779	0.03170377	6.439382	35.6237	5.90726	0.9320387	1.302361	16.79604	4.577658	193.7912	0.03848254	0	0.2463624	26.98013	32.58014	49.47807	1.532486	0.003696503	0.007129871	147.4622	0.9012346	0.07231107	0.09880652	2.464341	0.03031198	0.2683186	3.293551	0.4755566	0	0.07393006	0.01451451	0.6570826	74.85269	0.08561689	0.22073	0.5904922	0.3481754	0.5189921	0.3702118	0	0.2278966	0.3589513	2.890236	1.345291	0.2968881	2.771995	0.3240746
TCGA-VQ-A91Z	4.63013698630137	0	0.04461339	0.006939861	1.37585	8.291937	0.6465408	0.112563	0.6075785	1.196893	0.1742671	0.7401518	6.452564	4.661183	0	0.7652676	12.76061	39.27902	0.04913729	0.05825904	0.01248566	0.6391629	1.464238	0.005426975	0.5767587	0.458983	0.9858014	0.01468354	0.09887292	0.0346993	0	0.05178582	0.006354364	0.06761127	33.33427	0.01499303	0.04831714	0.09124021	0	0	0	0	1.164004	0.06832467	0.2799875	0.01275727	0.2770288	0.09887801	0.09808843
TCGA-BR-8081	2.68767123287671	0	1.576739	0.05079567	16.06727	47.11799	0.5390663	0.147124	1.66493	8.401174	18.08761	52.78532	0.0528485	0.08915618	1.031108	6.221399	17.0617	13.45114	0.6027199	0.02030579	0.1305537	18.34369	0.3942225	0.01134921	0.07035886	0.4578606	0.00396455	0.06141416	26.03565	1.469446	0.005841312	0.6700912	0	4.380505	532.9068	8.975169	6.845709	9.699353	3.577294	6.20501	5.863731	0	29.6281	0.8430191	0.4391448	0.4224136	0.1011859	1.713513	0.6813191
TCGA-VQ-A8PO	0.772602739726027	1	0.9600528	0.3770504	2.368039	13.77228	0.4366714	0.0899364	0.7524833	9.982157	0.05862616	0.782287	0.03589567	0	1.378808	2.791873	15.29681	14.30434	0.221467	0.003448017	0.1396623	0.3985818	0.2988984	0.001927148	0.02048101	0.1629873	0.004039193	0.007821304	8.900462	0.3881401	0.01190258	0.3241136	0.006769406	2.242362	423.7464	1.581259	4.632573	5.021983	2.273392	2.619859	0.2762603	0.3308981	5.916725	0.01455747	0.2753309	0.04077156	0.004042784	0.1966278	0.126887
TCGA-HU-8238	0.126027397260274	0	0.6342453	0	1.751638	14.56886	0.2481374	0.3043953	0.6336232	1.74703	0.4677134	14.55334	0.2343043	0.1537179	0.523809	4.527543	13.86993	18.00611	0.6220447	0.03501008	0.02894056	18.26001	1.427135	0.08945214	0.0594165	0.9538221	0.005858956	0.1474851	13.06314	0.8311064	0.008632502	0.1000288	0	1.778091	1354.448	2.745439	2.426547	2.913808	4.606194	1.487025	1.001807	0	8.993498	2.512804	16.62398	0.5191199	0.1378079	0.2770649	0.2760795
TCGA-BR-8382	2.08767123287671	1	0.6021986	0	3.809799	2.755751	0.297083	0	2.062081	0.4493389	0.7737777	3.408895	0.3790153	0.1598511	1.364866	4.215981	15.15216	30.52586	0.3401348	0.01820347	0.5442224	51.81773	1.520474	0.07121933	0.5406375	0.04450736	0.02132452	0.0206459	2.780421	0.3415247	0.1099674	0.4550867	0.03573842	1.445711	239.7408	0.1054053	1.970165	4.361827	4.476993	1.879251	0.1823112	0	59.57432	0.1921369	9.751118	0.5022488	0.1387326	0.6080168	0.3152412
TCGA-CG-4438	4.50684931506849	0	0.3911276	0	1.633806	7.088897	0.2491118	0.1276093	0.5926563	0.1367135	1.025932	40.53167	0.1527953	0.06444197	1.024764	6.171293	18.97892	33.6867	0.5027774	0.2739707	0.4057655	139.8615	1.758256	0.09296955	0.2760716	0.9330146	0.0916983	0.05548759	9.066773	1.127676	0.2533256	0.6555727	0.009604999	2.159665	67.80887	1.518411	0.620791	0.04597167	0.9728238	0.04040516	0	0	1.457839	0	3.011357	0.9256016	0.3871962	0.6954872	0.503047
TCGA-BR-6566	2.73150684931507	0	0.6460573	1.354165	1.665204	6.336912	0.1970661	0.06907001	2.751135	0.1738948	0.4502415	4.0267	0.02067556	0.03487997	0.03781812	6.391536	23.45745	46.5967	0.1113276	0.03972049	0	22.84952	0.02869377	0	0.0353906	0.09064194	0	0.01801999	1.456071	0.5110058	0.02742309	0.4687018	0	0.6606622	367.6546	0.1103988	6.759739	4.553535	3.741292	7.249828	1.829918	0	9.2648	0.01676993	0.1453723	0.1617789	0	0.294465	0.1418723
TCGA-CG-5723	6.83835616438356	0	0.5685692	0	4.803983	10.43245	0.1767103	0	2.42571	0.2521461	2.063851	21.43493	0.06709677	0.05659661	0.06136408	2.513821	21.77283	31.47563	3.206384	0.4640464	0.01243139	99.42086	0.9719154	0.03242031	0.4594013	0.3781969	0.007550126	0	5.480002	3.005717	0.07786973	0.6445089	0	1.6461	137.7789	0.4926192	0.4329641	1.453498	5.463594	1.224271	1.09733	0	15.29806	0.6258546	0.5575409	0.2371005	0.2947167	0.4357974	0.5301655
TCGA-HU-A4GF	2.15068493150685	0	0.3868354	19.85039	6.966209	2.534439	0.2791683	0.2033365	0.5313938	0.7033232	0.07574141	2.382286	0.9564844	0.1613603	4.214768	2.155672	10.34498	26.18881	0.1853289	5.863401	0.006444113	0.4613033	1.801067	0.001867318	3.929341	0.2232764	0.3170171	0.03789242	1.564932	0.3581809	0	0.3407789	0.006559243	0.9086026	210.8401	1.733361	0.9226875	1.067396	61.39903	0.5242602	0.1003813	0.07125	1.647818	0.04231657	0.3334788	0.03950577	0.446569	0.06123964	0.3833075
TCGA-VQ-A8PB	2.85753424657534	1	0.06648381	0	2.091487	4.988196	0.2099104	0.1630842	0.4683239	0.07987172	0.2202104	0.636897	1.352955	0.02353047	0.01275629	0.4861116	17.69554	17.80366	0.5022513	0	0	3.527755	0.5976529	0	0.03183326	0.048045	0.05022434	0.006078254	0.2455708	0.1580017	0.009249978	0.1500573	0	0.6146733	124.4984	0.4158266	0.8000358	0.8560953	1.48631	1.261434	2.629991	0	15.99708	0	0.08023909	0.1020969	0.004712718	0.2477664	0.1131104
TCGA-HU-A4GT	0.542465753424658	0	0.1439476	1.873452	1.144372	2.044222	0.4772125	0.03026591	0.3766259	0.6874145	0.1676983	2.388141	0.326155	0.01528412	17.68188	1.658749	14.04326	6.788515	0.3394472	0.2541158	5.720567	2.962104	0.2703276	0.001945604	0.392866	0.2723558	0.004077876	0.03948104	0.4253587	0.2239185	0.03004142	0.2297485	0	0.3882823	692.3018	0.782076	7.015409	7.03269	6.958357	6.727372	0.3486326	0.03711857	3.719955	0.07348446	3.161884	0.08232408	0.5816141	0.05813535	0.1205668
TCGA-CD-8527	0.597260273972603	1	0.09399892	0	1.474485	2.747037	0.6868436	0.3388093	1.171141	0.0998199	0.3588927	42.83732	0.8367141	0.0213871	0.02318866	11.46407	27.16781	49.35768	0.4209487	0.0194841	0	137.829	2.032102	0.02994738	1.273078	5.938935	0	0.01104919	0.3472032	0.07833243	0.04203704	0.07793642	0	0.5548437	89.38266	0.06769243	0	0.5492573	0.407826	0.04022918	0.04878425	0	0.3003082	0.0205654	3.484443	0.3967872	2.575777	0.3968241	0.1792538
TCGA-F1-6874	1.20547945205479	0	0.1553508	0.009294494	9.867986	11.39377	0.2490188	0.3015093	1.559305	0.3916622	0.08598739	0.3824619	1.511762	0.7232375	0.08254316	2.927958	14.44762	10.83053	1.214938	0.03467814	0.05852677	2.004352	0.9198494	0.02422767	0.1158672	0.1907727	0.02031192	0.06882936	0.728308	0.6273784	0.03740912	0.9103013	0.01702069	1.180582	818.1394	0.4116405	2.814917	0.1629296	0.5897578	0.3222027	0.1302406	0.04622195	0.2672469	0.01830133	0.822082	0.2107236	2.584449	0.612693	0.4410244
TCGA-BR-4368	0	0	0.9690462	0.008018113	13.78317	16.49174	0.5614663	0.227591	1.307132	1.936694	6.178053	10.23486	0.01946502	0	0.3649399	6.40626	51.9146	78.86167	1.576509	0	0.02163835	612.1797	0.9319752	0.0668818	0.01110617	0.8533492	0.008761278	0.07634218	21.57135	0.9220829	0.08390682	1.017141	0	3.087796	545.015	3.092067	1.256045	0.5973589	4.539779	0.2161877	0.8239372	0	2.920259	1.168317	0.5598854	2.083165	0.7519476	2.612306	0.8863908
TCGA-BR-8485	0.767123287671233	0	1.586359	0.5989489	7.935634	13.46706	0.4522361	10.00626	2.660618	14.4566	1.155722	18.61049	38.7062	62.52608	0.3989389	23.75323	18.10637	24.78263	1.588678	20.85537	0.03232747	39.60997	1.90693	0.01561261	0.2820725	5.65507	1.06023	0.05069086	3.214205	0.4492117	0.009642763	0.3352055	0.07677841	1.878284	1436.46	0.7763892	9.507692	5.722167	23.91375	4.475611	2.350002	0.119144	148.9105	0.6368546	33.29123	1.152405	0.2030639	1.34264	0.4897943
TCGA-BR-7958	2.46301369863014	0	2.982625	0	4.76885	17.62764	0.4097512	0.2872287	1.771848	2.461767	0.5148925	5.011631	0.1289695	0.1813111	0	3.780634	17.0486	22.91176	0.6028094	0	0	93.2963	8.486884	0.004616031	0.3434022	0.228854	0	0.09367049	13.62396	0.9296987	0.04276475	0.6937489	0	4.098275	1197.621	0.8225454	9.863326	15.28845	6.482593	11.25454	11.9109	0.08806541	47.01412	0.1394761	73.45078	0.1193607	2.232056	1.786344	0.5184655
TCGA-IN-A6RL	1.11232876712329	1	1.030169	0.08012426	4.072177	37.23706	0.9269821	0	1.679407	18.20454	1.016591	121.0356	55.12475	24.2499	0.01778932	7.755274	18.85761	28.08281	0.6153188	2.346733	0	45.60869	3.5093	0.01253144	0.3773419	4.982461	12.92247	0.08476448	13.2799	1.161802	0.01289959	0.1195788	0.01467288	0.8277378	2442.187	3.98135	2.454524	2.10683	5.396941	1.481379	1.422155	0	14.66773	0.3470911	201.3163	0.3338555	0.9814391	0.4292406	0.6309539
TCGA-CG-4440	0.334246575342466	1	0.6104643	0	2.007842	1.269608	0.5627403	0.1375222	0.3400684	0.1141836	1.714471	6.970706	0.1852478	0.5903074	1.063583	2.728345	12.18643	40.30033	0.1062118	3.800067	0.1906771	0.6856574	1.653225	0.008840434	0.3170908	1.276202	0.7318973	0.03587878	2.013275	0.2331634	0	0.4112455	0.0155267	0.4800328	45.14286	0.08242876	0.1475769	0.03715712	0	0	0	0	0	0.08347464	1.236716	0.02597666	2.865283	0.3865687	0.1626374
TCGA-HF-A5NB	2.54246575342466	0	0.1496998	0.01012463	1.218791	6.488489	0.3020848	0.0410548	0.1550112	0.3540699	0.0936673	0.1955569	0.3932618	0.4353814	1.680295	0.995102	27.34643	13.14104	0.06479387	0.02833155	0.1457235	2.460081	0.4008021	0	0.07011988	0.2501433	0.03042335	0.03213292	0.1923288	0.1265578	0.008150059	0.1747112	0	0.389902	4.854767	0.005468365	0	0	0	0.01949889	0	0	0.04851931	0	1.194008	0.01861169	0.002768218	0.0144254	0.0945496
TCGA-BR-7197	0.767123287671233	0	0.2568297	0.02605518	16.90991	2.998592	0.3278825	0.4578268	1.977709	0.9243854	2.157951	18.36517	28.04189	19.36744	0	16.52606	38.32979	80.47208	0.6078453	0.06480864	0	689.1008	0.7900412	0.07923676	0.8300688	0.4027442	0.009490043	0.01837607	3.175915	0.1085633	0.1817724	0.09721297	0.007952326	1.695469	162.055	0.3283594	0.1511692	0.1141848	0.04239137	0.06690579	0	0	0.2081031	0.03420264	0.3099668	1.106934	0.5271657	0.5098225	0.613776
TCGA-HJ-7597	2.20547945205479	1	0.4760905	0.06801293	1.14946	9.39282	0.257686	0.3064319	1.062483	31.27986	0.419478	1.700788	0.1651103	0.09284784	0.209727	1.783858	15.51556	22.39024	7.530061	0.1163062	0.06118179	118.9652	0.8370046	0.1221312	0.5443077	0.3734126	0.4169996	0.1758821	3.373511	0.1889248	0.08516453	0.2326125	0.02767772	1.910047	412.6122	2.693838	0.9207411	0.4305332	1.475413	0.4948331	0.4941699	0	2.897174	0.1190408	4.854716	0.2685732	0.1053757	0.2885577	0.1258844
TCGA-BR-6452	2.89041095890411	0	0.8236835	0	2.780104	7.936598	0.1526456	0.02823664	1.213291	8.945271	0.1288449	3.111043	1.53834	0.09981544	0.1082235	10.61671	23.7977	14.00958	0.3261697	0	0.1190179	11.48156	1.23462	0.06534561	0.096454	0.1588093	0.06467588	0.007366785	3.075505	0.3829929	0.005605442	0.4221935	0.006376016	1.23523	840.7022	0.2407058	2.036235	2.929636	2.515153	3.46002	1.886494	0.03462984	6.173557	0.1234035	15.32212	0.3669544	0.5921201	0.4034741	0.6151416
TCGA-BR-8483	0.449315068493151	0	0.1361514	0	2.266595	1.211865	0.6770501	0.1073502	1.107503	0.2587703	0.06997754	182.3937	0.3213443	0	0	6.648712	21.03269	36.40091	0.4902456	0.03704069	0	53.96862	3.70151	0.01725216	0.3850341	1.328276	0.08678293	0.0420106	0.974372	0.1985542	0	0.1852035	0	0.3114513	131.0715	0.02859738	0.1382387	0.1160198	0.7106979	0.1019715	0.247313	0	3.425446	0	22.26545	0.3568832	0.5573523	0.7191864	0.1603644
TCGA-BR-A4QL	1.34520547945205	1	0.2133282	0.9955315	0.7459303	4.069928	0.2953233	0.1811396	0.3330208	0.2910944	0.1180781	9.678643	0.1084454	0.05227114	1.806492	3.156791	14.26856	14.29938	0.1946415	0.002976257	0.5166586	27.96821	0.04837556	0	0.008839395	0.0776206	0.02440584	0.09451665	0.8940417	0.1595403	0.01541109	0.05952515	0	0.4140927	51.98804	0.03446743	0.02221523	0	0.4672252	0.02458053	0	0	0.5504762	0.07539429	0.019805	0.04692424	0.008724122	0.225492	0.2544875
TCGA-BR-8284	0.671232876712329	1	1.966021	0.02871602	6.595386	18.03539	0.2316828	0.1164419	1.997007	2.332813	0.8634089	11.45471	0.6971191	0.02940125	0.15142	30.65725	38.07852	57.78561	1.147597	0.03013331	0.07103749	536.3417	22.1097	0.05426852	0.3281484	0.3765649	0.007844396	0.03037904	20.26849	0.4845828	0.2022619	0.4419552	0.04601332	3.985323	537.124	0.7599741	5.398069	5.254059	5.115895	4.258393	2.581988	0.03570151	27.17859	0.05654327	1.804653	0.9149832	4.859998	1.801585	0.6740407
TCGA-BR-4363	0	0	1.569007	0	13.27245	10.89159	0.1971431	0.4039517	1.109891	3.63528	10.32438	21.15866	1.954869	5.694815	0.2211769	7.960273	21.80798	22.99935	0.5584024	0.3058654	0.01493564	18.48672	0.2692012	0.02380355	0.1264876	0.2271916	0.1723503	0.05269439	4.17902	0.1037703	0.147017	0.7201389	0.007601242	1.992961	859.8177	2.977212	9.305497	5.020611	8.144489	1.630776	1.046951	0.5366968	28.32558	0.03269264	0.1932275	0.1526055	3.869982	4.297515	1.366123
TCGA-D7-6526	1.43287671232877	0	0.6542016	0.007374254	0.9515117	4.880357	0.5253608	0.02990219	0.8841347	0.2274524	0.2241593	136.9529	0.4833532	0.07550221	0.1800968	9.735147	32.53162	47.78902	0.8434404	0.03095285	0.2255421	150.6157	0.5465801	0.02306668	0.4902882	0.4765007	0.008057742	0.03120527	1.453354	0.03687127	0.04155257	0.1444466	0.01350422	0.3998826	345.631	1.290451	0.2823783	0.6463419	1.187782	0.3408475	0.1377772	0	1.943643	0.02904055	104.6216	0.3388948	12.91796	0.4791063	0.2494031
[truncated: 49 more columns]
