# Supplementary material for: Development of Tumor Mutation Burden-Related Prognostic Model and Novel Biomarker Identification in Stomach Adenocarcinoma
Source: Front Cell Dev Biol. 2022 Mar 23;10:790920. doi: 10.3389/fcell.2022.790920 (PMC8983817; doi:10.3389/fcell.2022.790920)
Supplement: Supplementary file 3 [file DataSheet1.ZIP › Supplementary files/Supplementary file 5 - 04.test.txt]

id	futime	fustat	CD1C	REG3G	CXCL12	PTGDS	S100A1	S100G	SLC22A17	LTF	FABP4	APOD	ORM2	ORM1	SEMG1	ELN	CSRP1	TPM2	FGF2	FGA	SEMG2	DES	SPINK5	PCSK2	APOH	VTN	ALB	CCL16	CCL19	CCL23	FAM19A4	IL10	CRP	PRKCB	IGHA1	IGHD	IGHV3-64	IGKV1-33	IGKV1D-16	IGKV1D-33	IGKV2D-30	IGKV6D-41	IGLV7-43	CMA1	CXCL17	FGF10	SEMA3E	SLIT2	CX3CR1
TCGA-RD-A8MW	3.15890410958904	1	0.6758437	0	5.233717	10.63728	0.447232	0.05839745	1.745303	0.7413809	0.6376241	18.46172	53.45634	62.34269	0.1278982	6.130952	30.35251	64.17512	1.062834	2.182893	0.01295507	248.5085	0.3123484	0.04880205	0.4588058	13.77808	229.802	0.02285336	4.719146	2.196235	0.3999538	0.2955301	0.6593261	2.845836	322.6852	0.09334019	5.314168	16.94601	48.88894	10.65053	1.177189	0	1.794395	0.01417868	22.32487	0.582423	3.837179	1.266711	0.04725321
TCGA-D7-A747	0.698630136986301	1	4.44357	0.1790731	9.677371	35.06745	0.2616949	0.4356789	6.796237	8.199455	1.017676	179.6617	0.3912511	0.1466769	0.1192743	22.62024	276.5886	501.3075	4.76444	0.409229	0.1771959	5562.818	0.4826512	0.1960493	0.2728444	0.5172976	0.1174024	0.1136662	52.42865	0.5372192	0.5333518	0.367471	0.1475686	9.48015	149.7153	11.50948	0.8727278	0.2354322	0.5244283	0.4138494	0.167286	0	11.0702	0.1057812	0.0833616	9.601165	3.980541	2.224824	6.092551
TCGA-VQ-A8DZ	1.08493150684932	1	0.5248336	0.05267147	1.860982	8.811687	0.4329751	0.2936724	1.916659	263.6208	0.4350773	33.18545	4.331492	3.734537	2.726212	5.89728	19.43836	17.71227	0.2169491	0.4298863	0	41.47061	1.699687	0.02402699	1.26763	28.49899	1.050349	0.04179137	0.7816832	0.08229917	0.05829884	0.1351071	0.03014233	0.4562672	215.3207	0.3058175	10.31379	2.308286	0.8033967	3.093899	0.4612921	0.06548441	4.574979	0.1166769	3.73922	0.2945058	0.4014316	0.3877348	0.2193504
TCGA-D7-8573	1.62465753424658	0	0.2888629	0.02407191	0.7186516	2.427943	0.1807776	24.66286	0.4810162	5.939816	0.1060474	0.795129	0.2142717	0.2136015	0.356299	2.355732	18.57056	4.828657	0.2338084	0.04116442	0.007218052	1.862544	2.000479	0.04810641	3.94557	0.5428825	0.02630303	0.0424433	0.9335997	0.02005992	0.03875451	0.3293154	0.05142907	0.6430847	281.0273	2.288241	0.7821099	0.3516443	7.793758	0.1545326	0.824539	0.07980714	11.80493	0.0157996	17.87962	0.09341755	0.09653021	0.1615782	0.2227722
TCGA-B7-A5TK	0.789041095890411	0	0.6400146	0.00672688	3.757843	4.050046	0.1392664	0.1091085	2.442763	0.1870285	1.875889	52.03395	1.665699	1.914697	0.2090918	10.75679	42.0808	82.30515	2.084697	4.006311	0	501.3548	2.002886	0.01753475	2.897785	10.24286	80.07489	0.4127543	8.401847	0.5213332	0.5198364	0.608633	0	3.57482	312.2305	0.1235296	0.7961834	3.537604	6.107046	1.943282	5.404324	1.070499	4.351942	0.07947339	295.6847	1.022236	1.272744	1.198683	0.3938952
TCGA-BR-A4J8	1.12602739726027	0	0.8213171	0.01935764	7.309095	11.15901	0.5382766	0.2616473	4.26608	3.39741	2.984766	39.22619	0.422939	0.3963912	0.05730421	22.42323	47.59326	109.1361	2.49345	0.01805604	0	443.0874	6.149487	0.05718682	0.008937651	1.035	0.05640486	0.1706558	19.15211	0.435547	3.952734	0.08426153	0	1.766113	271.1695	0.6482204	0.4267812	0.9331671	1.795191	0.720759	0.2411129	0	0.9585804	0.1524647	0.9712197	0.3518899	0.2840393	1.338571	0.5309185
TCGA-FP-8211	1.13150684931507	0	0.7638917	0.007335037	0.6769912	4.512945	0.6386929	0.1487159	0.7876934	95.53181	0.4362403	3.116873	2.510754	8.080833	0.04885611	5.53779	18.78481	10.80779	0.2357064	0.5028746	0	6.008627	6.446854	0.003824002	0.1422402	0.1226737	0.5770721	0.07759829	2.821582	0.01833759	0	0.2668314	0.0067162	1.496641	1520.215	20.24425	0.9703008	3.021652	8.055442	2.175474	1.267661	0	4.429028	0.01444306	563.8278	0.1213533	0.4993706	0.2619678	0.4665324
TCGA-CD-5803	0.934246575342466	1	11.52157	0.01186917	10.9403	63.14498	1.019044	0.1443864	4.724735	54.73879	1.615728	105.2569	0.2016977	0.04860957	0.01317606	98.04163	58.72172	116.3597	1.664618	0.005535543	0	1252.193	0.3448993	0.1794461	0.1150828	0.6857414	0.006484634	0.1004523	168.8194	2.255141	0.5923708	1.295317	0.02173559	5.882101	209.6319	13.73151	0.330545	0.2080628	0.347597	0.1828694	0.5543952	0	0.3981565	1.168549	47.84911	1.832763	0.7009632	3.576111	1.024531
TCGA-SW-A7EB	0.482191780821918	0	1.417396	0.1413358	3.964892	30.76978	4.010439	12.6084	11.02063	46.90938	1.195482	68.50856	63.2011	519.2717	0.1568981	8.506139	17.33207	8.647049	0.5080579	12.02312	0.1271402	14.45635	2.345155	0.1989444	11.23715	69.9455	0.1389921	0.2691377	29.46606	0.6360111	0.5916125	0.1318324	0.05176468	2.260289	2732.681	11.57257	1.574428	7.061083	12.6933	2.395332	1.98049	0.1405739	20.7257	0.1669784	154.2656	0.3637367	0.3787037	0.5101449	0.5422191
TCGA-VQ-AA6A	3.24383561643836	0	0.8018356	0.02078833	1.180235	5.473065	1.033756	0.05619702	0.8965514	5.00616	0.1740055	33.68746	52.09815	4.753513	4.338532	8.686722	21.47944	8.374738	0.28872	0.7077543	0.1683034	5.339116	16.669	0.01445021	0.9982144	0.2528519	0.5716637	0.01466149	0.2797194	0.08661804	0	0.1421972	0.0507586	0.3400964	991.9505	0.2769546	1.25436	1.396917	6.764457	1.548058	1.909632	0.310144	5.379588	0.01364442	63.39724	0.3481752	4.8502	0.2896068	0.1713971
TCGA-HU-A4GY	0.0219178082191781	0	10.71761	0	21.41946	75.89254	0.7193025	0.4217681	1.698213	21.72473	4.065107	129.4441	0.3787588	0	0	21.05149	15.03198	15.06229	3.30193	0	0	1.930393	0.7634378	0.1781699	0.06174533	0.7907065	0.03653159	0.2829522	164.9659	2.730348	0.04186398	1.122654	0.006802711	13.62279	138.4922	33.22535	0.3620839	0.03255929	1.921946	0.1430842	1.353395	0.4803154	1.388548	0.5997929	0.7839424	1.315661	0.9892612	7.580599	1.256361
TCGA-VQ-AA6K	1.03561643835616	1	1.153158	0.007474173	1.946963	10.98317	0.6872169	0.1212295	1.669739	0.1850769	0.2173186	12.96761	1.088672	3.428331	0.008297142	19.74044	21.23808	27.716	0.9505328	3.210428	0.006723476	33.91497	4.809608	0.003896539	0.5797535	1.465917	0.1470046	0.03953512	2.32493	0.09342717	0	0.2230916	0.02737439	0.9466182	4261.212	276.8466	5.854182	5.699368	5.253276	5.239567	0.8029533	0	8.130639	0.2501894	355.1727	0.2931087	3.304414	1.216835	0.415016
TCGA-BR-A4J4	0.0438356164383562	0	3.807434	0	1.77572	1.271229	0.3352871	0.08168749	0.7211145	0.1633622	1.61522	5.94933	0.04890501	0.01375058	0	9.961412	32.40686	30.83694	0.4681406	0.006263533	0	160.3767	11.93397	0.01575352	0.06510877	0.1786668	0.00366872	0.08524726	7.749272	0.2014515	0.00540544	0.1691154	232.205	1.367671	112.1051	1.233124	0.3973916	0.6474202	0.7210686	0.6724864	0.125461	0	1.448096	0.05288909	0.2709176	0.06994938	0.6572849	1.255255	1.04402
TCGA-RD-A8N1	9.64109589041096	0	7.004487	0.01072428	9.598487	43.30853	0.894628	0.1739455	1.045279	55.07271	2.281944	122.6895	51.52248	7.02732	0.2976278	14.46015	22.61483	21.02325	1.612109	0.1250398	0.009647146	97.95984	5.031257	0.1453642	0.103982	0.4076287	0.04101394	0.1021082	68.90826	0.5094033	0	0.9002865	0.02945851	7.745378	2826.06	16.11402	12.3571	7.284741	5.33916	9.046345	1.252297	0.159997	51.08462	0.4223329	221.8595	0.565135	0.1231512	3.544909	0.7903692
TCGA-FP-A4BF	0.46027397260274	1	0.359136	0	5.677353	4.802984	2.624839	0.214287	1.640963	1.334816	5.936639	76.05919	0.1649446	0.07729552	1.885648	7.862812	16.27349	38.39242	0.5201401	0.2147745	0.04074691	0.3900475	2.196918	0.06887579	0.4078209	0.3443425	0.1938545	0.1677189	9.46503	1.434387	0.006077074	1.232313	0	2.06078	4494.721	11.88176	8.330911	7.741816	25.68326	4.856127	2.679943	0.07508708	103.6871	0	18.89564	0.2266702	0.08669286	2.55569	0.2286509
TCGA-FP-8210	0.419178082191781	1	10.5662	0.02528663	33.20609	193.9332	0.4157273	0.6152154	8.364538	26.78907	4.132897	150.1049	0.388782	0.06904009	0.01871393	38.5145	89.13424	130.1397	3.348977	0.03144849	0	1229.043	0.7134917	0.6525473	0.07005081	1.941507	0.07368092	0.05350211	132.296	5.85807	0.03392513	0.5031759	0	11.23776	1414.985	33.44253	8.36248	23.16069	12.83598	14.96689	2.952775	0.0419172	70.3241	4.497755	7.886814	4.34878	1.269821	5.774085	3.667634
TCGA-HU-A4G2	2.02465753424658	0	0.6237341	0.00570737	7.218758	1.337296	0.1216348	0.2314307	0.7138215	0.5231577	0.4978413	1.298888	0.1246985	0	2.363253	2.895697	15.54511	12.42432	0.2207046	0.4152415	0.04107303	8.713827	21.10587	0.01487722	0.1264877	1.414426	8.861871	0.1026443	0.6369558	0.1854895	0.07810283	0.06920692	0	0.58961	270.4304	19.23531	0.1192087	0.1750848	1.114296	0.06595051	0.1866093	0	0.6017199	0.0337143	948.0543	0.2448047	0.7677547	0.1713093	0.1815038
TCGA-BR-8676	0.627397260273973	0	0.2885253	0.0172622	4.664373	0.3616133	0.1051114	0.1399945	0.2456777	0.08249031	2.874601	5.073767	0.04190626	0	0	5.067954	18.38758	25.92286	0.244448	0	0	149.8081	0.6106587	0.03149778	0.1434629	0.06561343	0	0	1.516608	0	0.01389562	0.3864359	0	3.30958	3.637403	0.03729363	0	0	0	0.0664901	3.063931	0	0	0.1019704	7.178694	0.1057747	0.1840696	0.1836419	0.1132788
TCGA-VQ-A91Y	0.810958904109589	1	1.119414	0.01299485	7.671609	10.37964	0.7200564	0.5532808	3.309382	16.6197	2.790845	194.4558	10.23691	6.891959	0.4904736	17.0984	136.0676	268.6003	4.113878	0.4515104	0.05844832	2669.717	1.089049	0.206627	0.2789942	1.131106	2.332234	0.05498969	40.1906	0.4548198	0.3922694	0.2424217	0.01189851	6.976234	1203.928	3.151347	270.4256	1.651519	0.9514088	1.426517	0.9408109	0	28.52151	0.7804192	162.8479	6.808055	1.717865	5.500146	0.314863
TCGA-BR-7196	1.82465753424658	0	3.150198	0.01649936	12.34784	56.14617	0.3064224	0.03345199	7.229634	2.558876	4.949984	129.386	0.3805164	0.06757228	0	45.78062	52.66011	99.10539	2.347688	0.03077989	0	476.6709	3.078179	0.03440668	0.03428076	0.9030797	0.1262003	0.0436372	43.40923	0.6187258	0.03320387	0.6386827	0.01510735	3.073854	4514.074	52.01579	8.529311	53.83268	35.51486	14.45803	19.11252	0.2051301	33.76218	0.1461963	52.45942	1.031223	1.181924	4.563689	1.378396
TCGA-VQ-A94O	1.75342465753425	1	0.3763323	1.561082	7.763407	3.034269	2.935844	3.362867	1.332489	16.68586	0.1611858	22.38205	210.2117	165.8104	0.01805177	9.690359	14.63029	10.77909	0.2391307	44.26743	0.03657003	9.570459	2.348939	0.02967142	2.27493	29.08728	2.958449	0.6107069	0.5984965	0.3252255	0.0261798	0.06067148	0.737023	0.7786723	1398.67	3.109112	1.103849	1.496539	16.42969	0.5010781	0.3417955	0	85.05776	0.03201926	5.147534	0.4135121	0.02000729	0.3938696	0.2544633
TCGA-D7-6520	1.56986301369863	0	0.7367735	0	1.929119	8.98363	0.1180218	0.03417162	3.038383	0.1830479	0.27844	293.9983	0.1636641	0.431412	0	30.67788	43.01869	67.57867	0.406201	0.1611404	0	379.439	0.8127168	0.002196678	1.178947	1.787357	121.7558	0	3.862009	0.2528144	0.08818723	0.3301414	0	0.4538796	290.8415	0.3641238	0.1466801	0.7016952	10.1186	0.4868921	4.684107	0	1.251924	0.1493413	0.666907	0.9707873	19.80607	0.9909665	0.6721198
TCGA-CD-8534	1.00547945205479	0	1.425871	0.09241758	13.30475	28.27717	1.161292	0.3406802	1.5943	101.6814	3.020242	118.5325	0.08158394	0.01720416	0.09326683	8.598737	37.05475	44.15108	1.075343	0.007836677	0.007557751	319.2541	0.2299844	0.3766831	0.1396482	1.30931	0.03672123	0.168875	27.09175	0.6931318	0.5545714	0.3604872	0.01538556	2.37989	251.4583	5.76294	0.3509649	0.2945548	1.148218	0.1618053	0.1569716	0	0.6441952	4.218508	15.05769	0.9472515	0.2021463	1.420495	0.500441
TCGA-BR-A4PF	0.0958904109589041	0	0.1854152	0	1.98877	2.969348	0.2093982	0.6747358	0.2870545	0.1277078	0.7770417	10.2661	0.08079074	0.1022214	6.859273	2.66709	11.6131	13.34628	0.4440807	0.7191383	0.01496854	0.3281031	1.681834	0.09831556	0.1075592	0.2782903	0.009091051	0.05867829	0.684867	0.1247987	0.004464875	0.3104194	0	1.467171	115.909	0.04793205	1.544678	0.7778427	0.6768183	0.8332072	0.07772273	0	0.7176736	0.01092155	0.06885445	0.3160793	0.00606609	0.5089351	0.1091946
TCGA-BR-8686	1.73972602739726	1	2.219067	0.06109525	12.71053	45.94389	0.2325098	0.8670826	3.912817	20.12491	9.346293	155.8055	0.1483168	0.09382969	0.03391117	11.3117	38.18991	56.72246	2.391676	0.2635659	0	236.2606	11.57825	0.3463798	1.227065	0.8127783	7.919157	0.1939003	54.47444	1.145536	0.6885211	0.8263148	0.0139852	4.365865	2017.164	5.213664	39.23958	9.705764	21.91792	25.7681	7.062881	0.4557442	279.0204	1.263146	8.129355	0.7300081	0.8143355	3.014746	0.5011524
TCGA-HU-A4G3	0.465753424657534	0	0.4451633	0.08825678	1.665418	3.481695	0.8763837	0.1651737	0.6939188	9.608816	0.9510898	8.198415	0.2472172	0.1946276	0.09797458	8.581484	16.86438	30.87314	0.2680771	0.006332494	0.03053553	33.12898	1.395236	0.0141573	0.2350915	0.5728676	0.05192758	0.03591076	0.8543895	0.2206419	0.01092991	0.2153048	0.01864864	0.6863724	489.3461	0.2493401	1.607067	0.3272741	1.524288	0.3399452	0.1268423	0	2.114724	0.3742997	57.20303	0.1996786	0.1429278	0.1496065	0.2604518
TCGA-HU-A4GD	1.8958904109589	0	0.4784001	3.100741	1.343059	1.165451	6.939725	0.4470519	0.647836	1.915786	1.803139	21.65325	11.50865	11.79589	1.223879	2.293089	8.168971	11.17692	0.562939	3.952739	0.7314181	10.07137	3.128203	0.8729213	3.035095	3.802911	0.2409341	1.793238	2.127021	0.4823375	0.2884284	0.7841207	0.2271312	1.137422	398.4714	0.4168209	2.878424	0.3019724	0.7399123	0.2123263	0.708068	0.1370678	1.585002	0	2.480593	0.1857767	0.3730263	0.6309395	0.375652
TCGA-CG-5722	0.0821917808219178	0	4.925505	0	6.04461	140.6919	0.5463215	0	2.77004	6.421928	3.293844	6.876828	2.420108	1.020689	0.01580954	17.19432	25.01237	22.1332	0.9773308	0.006641927	0	36.98186	11.4734	1.09512	0.2169895	6.918014	0.02334213	0.07533102	91.37233	31.97204	0	0.6641927	0	3.162375	14685.81	25.99855	3.321615	10.04834	5.630456	15.08508	3.259488	0.2832934	44.01993	0	169.5861	0.6632132	14.90942	0.7169478	13.75238
TCGA-RD-A8MV	10.1917808219178	0	1.704775	0.1504608	6.429527	35.42234	1.935414	0.1143957	0.9652417	82.68935	0.1864257	18.2266	16.09442	14.01866	46.96614	3.431813	17.28107	14.92779	0.9705766	0.3552455	2.630841	23.55349	4.399879	0.03922016	0.2605108	0.543305	0.1438556	0.05969042	36.4194	0.3291331	0.02270945	0.7280341	0.00861043	4.342258	10148.93	6.277699	25.7304	17.96819	10.28149	14.23498	4.568106	0.2805933	66.38071	0.01851656	356.208	0.437928	0.05656496	0.257249	0.6740636
TCGA-BR-A4J7	2.70958904109589	0	1.222793	0.07459303	18.99211	22.23081	27.37721	0.4537059	9.228827	2.83544	2.969862	134.2806	0.248991	0.0381865	0.05175396	38.48458	156.136	481.9693	5.253586	0	0.04193812	2288.301	0.3612594	0.01944393	0	1.538135	0.01528251	0.5425263	40.71602	0.652689	3.715311	0.5044363	0.01707495	7.620266	461.1708	1.309363	2.174721	13.23938	2.412063	12.39048	0.9581427	0	2.815039	0.6425887	5.729516	3.662283	2.638578	4.972083	1.703828
TCGA-CG-5734	0.665753424657534	1	2.059671	0.2112483	2.645601	40.11441	0.4073328	0.1427667	1.981564	176.8129	1.41923	9.298844	20.98342	47.58362	2.286458	5.163345	16.09491	14.54231	0.4650191	0.4022983	0.4117334	22.73824	0.6524058	0.07342058	0	0.6557445	0.1057962	0	17.18024	0.660151	0.02834156	0.2791457	0	2.744102	39076.55	20.46128	176.7371	36.25969	1318.94	71.73953	5.26249	0.4377281	2763.198	0.1039896	257.4589	0.2049516	0.6112755	0.1438031	0.4176561
TCGA-BR-4279	0.797260273972603	1	3.425378	1.773423	21.27611	37.64648	0.7149733	0.06567243	3.621616	3.180172	162.9646	609.1594	2.830827	0.6135379	0.03595783	20.52888	62.10912	86.228	5.515297	0.007553325	0	318.8494	0.5831595	0.04221666	0.1345989	0.5478791	0.9512001	0.01713358	10.19106	0.8502711	1.975115	1.488005	0	2.45758	3164.519	14.87925	7.470239	6.671757	11.06702	13.66165	0.7186559	1.731646	82.19203	3.412233	63.39336	3.875295	0.7461383	5.075024	4.022279
TCGA-VQ-A91Q	1.73424657534247	1	0.2616325	0.413343	2.853506	19.54279	0.6156702	0.5157179	2.876924	0.7155025	0.09244872	4.149393	0.1389385	0.1562608	0.3176692	11.58373	16.87454	54.65638	2.375956	0.1423569	0	0.6094848	10.05076	0.008288064	1.056989	23.52801	0.1876102	0.03363699	0.4831952	0.1112847	0.6961742	1.020225	0.005822622	0.5201753	356.3772	1.483746	1.81523	3.316336	5.493829	2.669836	0.6831631	0.09487264	0.4571136	0.1252143	1.164377	0.4208299	0.5615922	1.767377	0.3787811
TCGA-BR-8677	2.22739726027397	0	1.229758	0	27.31836	19.47169	1.321288	0.4052129	3.022994	1.55664	196.9564	45.18483	0.06931273	0.05846579	0.5705163	28.01773	25.88701	43.86552	3.086795	0	0	84.06194	3.294609	0.003721226	0.2768346	0.6945553	0.03899739	0.332256	37.01675	0.7851686	0.03447492	0.5992152	0.02614277	2.485093	254.5061	0.8481476	0.6957429	0.563063	1.741987	0.4948842	0	0	18.67663	0.6184146	0.1772167	1.784498	0.3356758	3.745257	1.080937
TCGA-B7-A5TN	0.786301369863014	0	0.140122	0	1.549292	8.833656	0.7104575	0.1299774	3.046844	0.7213181	0.5676737	4.328479	0.7937175	0.2625515	0.5408688	74.44989	29.2466	58.42368	0.9986104	0.002989875	0.04613534	6.312398	2.907715	0.005013258	0.1509573	0.311903	0.06654752	0.006782079	0.5327904	0.1282162	0.0877291	0.6996308	0.005869949	0.2757537	838.9758	1.371155	2.811927	1.545219	2.471978	0.938334	0.179665	0	2.027648	0.01262321	19.96526	0.2317665	1.014876	0.615024	0.1876938
TCGA-VQ-A927	0.547945205479452	1	0.6672365	0.6405934	5.238827	19.92452	0.4789397	0.2630451	1.024657	39.68265	0.6751602	5.168487	3.208675	0.3486954	2.250405	15.83428	21.53771	17.95875	1.157107	0.01512709	0.4668378	98.83529	9.442209	0.5960604	0.04492701	1.929418	0.03987155	0.2230379	1.34781	0.2027194	0	0.1058896	0.02227398	1.013577	7840.076	0.8934372	20.74738	1.81234	2.572606	1.842758	1.02263	0.08065064	9.870171	0.04789976	169.3616	1.222295	0.05986051	0.2249033	0.4543466
TCGA-RD-A7BS	0.920547945205479	1	3.872533	0.6135495	2.828007	38.86134	0.8660657	0.2261736	2.285263	58.13013	0.7740289	56.3025	7.379657	2.284328	0.5263095	12.4271	22.02699	24.38589	1.40503	0.429221	0.3261377	48.88594	66.84034	0.3489426	0.386295	0.6784276	0.3199717	0.4130521	36.02477	0.6274938	0.2469456	0.5722947	0.3319645	2.804185	2313.879	6.74813	2.912518	3.177712	7.350642	1.289048	1.172381	0.8321481	12.69656	0.3843986	286.3103	0.7177312	1.067521	1.154971	0.4927243
TCGA-CG-5732	5.75342465753425	1	2.662786	0.05337773	3.769441	35.28452	0.5200365	0.04328875	6.629918	6.58092	0.2257465	54.8845	43.15063	38.82439	1.315462	4.660654	18.16542	18.33851	0.2325772	1.130202	0.3169091	27.70603	1.294809	0.04452418	4.495271	36.3251	5.622539	0	16.88261	0.7739771	0.008593535	0.4281822	0.6353672	2.270471	18088.36	8.014629	151.179	20.21101	37.04796	21.95797	55.9477	1.592699	189.8527	0.06306206	125.7322	0.1112051	2.495615	0.3914129	0.813722
TCGA-BR-4267	0.515068493150685	1	1.153438	0.2955212	1.292949	3.156746	7.824442	0.1069931	0.6713953	4.433751	0.3835962	1.0636	0.6661727	5.219386	0.3983593	4.530344	15.04995	24.10876	0.2256251	0.356869	0	3.149305	7.356171	0.0151314	0.8625312	1.123273	1.481935	0.01116556	2.117692	0.1847008	0.00424798	0.1968932	0.08214307	0.7566373	788.3833	8.413865	2.314684	1.757634	5.048488	2.276562	1.059909	0.02624358	3.540498	0.10391	711.7949	0.2037168	0.04472843	0.2797001	1.161438
TCGA-R5-A7ZF	0.70958904109589	1	0.03831229	0.01489922	4.473702	1.537446	0.0453615	0.6645708	0.7389534	0.5178068	0.1575305	0.9634311	0.2893586	0.06101901	0	0.6176846	9.631031	6.799248	0.3124219	0.06253832	0	1.361066	1.838461	0.0116512	0.6191231	0.1359163	0.008140085	0	0.3891631	0.07449611	0	0.1806663	0	0.1834978	41.99993	0.4506404	0	0.1305894	0.0727224	0.05738845	0	0	0.1428003	0.02933732	2.913055	0.07303638	1.348382	0.1188778	0.09025138
TCGA-BR-8364	1.84931506849315	0	3.935755	0	45.37358	31.62257	0.6574298	0.02487528	8.614359	15.17451	1.313436	299.3387	0.8488689	0.1381807	0.07491021	45.59827	104.7997	183.349	4.313465	0.03719345	0.005518407	1677.37	2.816	0.5101049	0.0594803	1.413033	0.2513678	0.07138806	16.89726	13.00525	2.844377	0.3547683	0	6.21675	843.505	1.636773	0.9396285	1.881895	2.54511	0.9451568	0.6303837	0.2440593	4.586097	0.7609924	142.3111	3.217676	1.927189	16.99486	5.019668
TCGA-BR-A4J5	2.36164383561644	0	1.592689	0	19.34215	44.11683	1.664365	0.3002938	6.518395	3.091419	0.9965468	27.95769	0.06537497	0.02757213	1.943155	64.22137	130.3159	302.947	2.946264	0.03767819	1.713902	2103.652	1.842915	0.1667163	0.08392733	0.6295068	0.01839095	0.1068341	8.200899	0.4544358	1.766722	0.3893413	0.01849317	3.103764	650.451	6.836048	3.445138	4.897688	11.69831	6.949673	0.3773543	0	2.774616	2.187306	0.6894888	5.173112	0.4307308	2.060402	0.8088252
TCGA-VQ-A94T	0.936986301369863	1	0.08846237	0.00529262	2.188543	11.60453	0.2255914	0.1931516	1.027162	0.1977349	0.2658063	0.3955734	8.068878	5.24551	0.09400611	3.353974	22.86107	16.81529	0.1772813	6.5091	0.4427763	4.295915	8.596932	0.004138832	0.2345918	0.12875	0.05494013	0.005599131	0.05026968	0.01323155	0.008520842	0.1925331	0.03876877	0.140096	68.10831	0.1200601	0.01842431	0.092778	0.4133285	0.08154392	0.222491	0	0.3297234	0	18.42927	0.3956546	0.5802784	0.1246752	0.07213458
TCGA-HU-8608	1.75616438356164	0	0.655685	0.008792711	5.12544	9.250539	0.5568137	0.1069619	0.8152989	0.08403488	0.09296591	0.4208855	0.1921092	0.1080303	0.283065	1.348986	8.468179	7.680358	0.4621332	22.07842	0.04745749	1.718379	0.8590806	0	0	0.8154723	0.009607671	0.04650961	3.904269	0.8792711	0.02123371	1.517276	0	6.238821	4354.121	140.7411	46.52506	4.546939	11.84504	2.47233	2.628464	0.04372656	71.63205	0	91.42752	0.1400818	0.01202027	0.3056762	0.936514
TCGA-D7-8576	1.22191780821918	1	1.73841	0	5.936657	8.41513	0.1118623	0.3873631	1.29619	0.8523448	0.2525075	2.548627	1.890944	0.2558058	0.3834009	11.87906	12.08473	15.5711	0.3882207	0.05140688	0.01983088	17.51938	3.261772	0.01723925	0.3358892	1.033447	8.230176	0.1088348	0.9771322	0.4041593	0	0.5209231	0.02018517	0.9563473	906.1841	0.3651374	6.702113	0.9661075	0.82494	1.188776	5.217144	0.07308738	4.225779	0.05787709	374.1312	0.4412672	0.4621033	0.2652352	0.474798
TCGA-IN-7806	3.03013698630137	0	0.7166585	0.007532446	4.786438	11.34347	0.3715137	0.1221746	1.3579	2.176065	1.134885	26.29556	0.8045842	1.588711	0.9950579	20.11528	33.17561	54.88548	0.9353797	0.02459089	0.3049153	362.8825	61.58489	0.0863922	0.08346765	1.173861	0.03292239	0.1274987	11.62585	0.8850624	0	0.07728564	0.006896954	0.4956915	34.85589	0.8868926	0.1573286	0.4291347	0.147062	0.812372	0.0351832	0.1123776	0.2165823	0	4.137651	0.2446231	0.8402674	0.2532777	0.4524723
TCGA-FP-7916	1.17260273972603	1	0.8420574	0.1183615	7.61103	20.60102	0.4612582	0.2239763	2.273271	5.652673	0.4275766	115.8315	0.1149352	0.04847434	0.02627881	13.71727	37.7394	37.19656	1.151784	0.07728202	0	232.3564	8.387482	0.03290977	0.1748764	2.063498	0.4871502	0.1753026	38.54151	0.9863456	0.1270372	0.8464222	0.01445009	4.466026	1740.43	5.242069	26.01295	9.267619	52.18708	6.109083	17.06473	0.1569645	109.5477	0.1398358	6.930268	1.170092	0.2890981	2.332472	2.373965
TCGA-BR-6565	0.764383561643836	1	0.6202976	0.008464099	5.771619	8.386025	0.5566193	0	2.044205	3.357111	0.3915252	78.25902	0.06164315	0.08666073	0.03758427	7.600456	55.1367	96.0051	0.6361755	0.02763242	0	680.8032	0.4384388	0.0220631	0.304822	2.194127	0.009248601	0.01790856	7.999064	0.6348075	0.9470596	0.3947488	0.007750007	2.287128	1166.698	2.925764	23.12975	10.60867	44.70052	10.07396	0.9488363	0.04209235	65.66943	0.2666598	2.955138	0.9024344	0.1666228	1.451965	0.1879933
TCGA-IN-A7NR	0.542465753424658	0	2.710422	0.04960249	7.394216	68.8876	1.117529	0.2011354	2.192719	27.18347	3.703931	37.6147	2.287915	0.6602196	0	6.204159	22.35141	28.01805	0.7496931	0.8212435	0.02231024	68.11747	132.2928	0.1228324	1.271064	0.3393693	0.09484989	0.07871267	72.25924	1.426072	0	0.3701379	0	1.928441	3034.615	16.58336	2.935438	5.543167	4.357933	6.209372	0.6950627	1.233377	9.745923	1.562717	319.269	0.1215763	0.5357003	0.6737476	1.940502
TCGA-VQ-A8PK	1.48767123287671	1	0.02133814	0.008298165	1.259677	2.092425	2.799275	0.1345944	2.30117	30.51208	0.08773705	29.05925	39.34297	431.47	0.06448303	5.221166	18.6413	29.61393	0.519753	1.215211	0.007464707	2.112597	0.9610321	0	0.03448224	0.1387814	0.09067287	0.01755747	0.2955621	0.1037271	1.068769	2.740031	0.04558843	0.3020228	270.6256	1.120471	0.8954973	6.65499	1.660621	7.223561	0.4651174	0	0.9146302	0.0163395	84.21207	0.08135564	26.21415	0.2806014	0.113098
TCGA-BR-6457	1.13972602739726	0	5.191533	0	19.68666	99.54666	1.301663	0	8.288103	14.202	17.13695	393.537	0.02620972	0.02210808	0	83.61757	156.0423	269.7952	1.731737	0.0151057	0	2358.725	0.213698	0.4305829	0.04486348	4.949068	0.02359418	0.034265	74.19137	1.214597	2.059727	0.4229596	0.02965665	4.110097	5479.747	56.99416	30.48042	9.131689	4.900801	8.524997	4.185592	0.1073821	69.22633	3.146285	144.7464	3.618699	0.8029153	5.593097	0.9700822
TCGA-D7-A6F2	1.3041095890411	0	1.647213	49.84755	6.080288	11.34876	0.3302329	0.382458	0.5660954	13.86643	0.6440509	15.97347	0.7059957	0.09656959	0.0349014	9.906352	20.80643	14.98886	0.5222693	0.1466282	0	47.02405	0.5362357	0.02458582	0.05443519	1.457921	0.004294206	0.0748359	7.129454	0.4715946	0.05061617	0.3958963	0.01439358	1.49971	1790.131	2.037686	4.432544	2.411181	1.688009	1.755927	1.027957	0.03908769	4.858955	0.1547656	14.12344	0.2311769	3.11177	1.146744	0.5951382
TCGA-CG-4301	0.252054794520548	0	2.0723	0	3.972857	5.967122	0.6677349	0.2089042	1.3109	45.52261	4.357657	26.22427	8.593932	16.77378	0.08170139	9.57488	23.11865	25.71478	0.7796519	4.239075	0	20.79249	0.6446894	0.08824858	0.3873823	1.644894	1.162056	0.03114397	9.244748	0.3863878	0.225128	0.9336263	0.006738844	1.287934	598.284	10.89959	1.152914	0.2580289	6.609772	0.08504449	0.2062598	0.03660046	4.726117	0.1883928	190.5368	0.3697971	2.096781	1.413523	1.68295
TCGA-D7-8574	1.43287671232877	0	11.83949	0.07887362	30.54953	192.8409	0.2821587	0.3198282	3.882113	29.92586	1.876356	27.51303	0.4786902	0.02018893	0.09850305	29.40967	15.34128	28.49668	1.511601	0.02758882	0	12.1219	0.3819907	0.06167922	0.01365633	4.06226	0.08079758	0.177313	79.97146	6.260594	0	0.1839255	0	17.21158	1997.801	14.30297	5.182499	9.159925	6.689	5.81024	1.243383	0.04903027	21.4503	0.1553061	2.065333	0.4168468	0.2884343	4.875326	18.78247
TCGA-MX-A5UG	0.30958904109589	1	8.561351	0.03564047	16.01446	123.8998	0.2604225	0.313127	4.334591	13.21223	5.063641	44.79056	0.4181894	0.3405821	0.09891196	44.91831	44.24459	73.11713	3.270849	0.09142106	0.03206079	145.9866	0.9055739	0.2260637	0.131645	1.142456	0.01947192	0.1948067	47.25115	0.75736	0.009563216	0.7092058	0.03807252	10.15253	2897.798	10.36912	5.521079	24.07954	4.11704	27.41005	10.82072	0.2363223	30.20252	0.1286594	4.682421	2.125645	0.2306226	3.176569	2.512726
TCGA-CG-4475	1.91506849315068	0	0.5475502	0.01468526	4.527605	2.808555	0.6527669	1.875759	2.200857	0.2328566	2.649263	50.59986	0.4812803	0.1202854	0.0652089	7.086264	26.59143	40.51089	2.775416	0.03424456	0.8652737	130.0064	0.4978523	0.009569898	0.2847749	0.591676	0.03209274	0.03107144	1.464557	0.6057668	1.069823	0.6780423	0.03361575	0.9839465	70.34284	0.1269054	0.2811672	0	0.3942292	0	0.2057795	0	0.4222488	0.115664	11.56464	0.8953446	1.684359	5.876661	0.1334329
TCGA-BR-A4J6	0.0547945205479452	0	1.244541	0	1.87736	5.924135	0.953916	0	3.946696	1.878474	1.068897	82.24082	4.699781	0.3390519	0.007069466	13.03	26.2945	37.11224	0.7856092	0	0	96.14142	3.888771	0.01493997	0.06174637	0.4308617	0.02783406	0.04042243	1.300454	0.1273653	0.01025258	0.2019623	0.01166199	0.6660794	8458.327	178.0303	17.06996	6.698025	6.558557	7.03986	1.457527	0.5700543	13.70261	0.3511042	763.7935	0.1677936	0.1427764	0.9400046	1.575166
TCGA-BR-8380	0.0575342465753425	0	1.062778	0.01968107	10.20572	11.68648	0.3395472	0.1064076	8.652081	3.568173	2.835216	80.57302	0.01592613	0.02686761	0.02184812	58.89114	238.8313	546.2498	5.74911	0.113206	0	3733.156	0.2818063	0.2616404	0.7996543	0.6283833	0.01433682	0.097164	16.15406	0.3444187	3.612146	0.2264119	0.01802063	15.48286	438.3077	2.699983	0.3653995	1.006259	1.793164	0.9349536	0.2757841	0	6.319157	0.9688254	0.09161878	5.318301	1.573071	8.958251	0.6027093
TCGA-BR-6563	3.26027397260274	0	4.932159	0.1512165	21.73471	246.0328	0.930466	0.2581788	6.023907	199.0437	3.039865	137.6692	0.9080843	0.228163	2.836063	45.8878	44.15564	76.01385	1.723057	0.2672503	0.3150133	285.5915	0.2011036	0.6348232	0.1212636	1.064841	0.02174107	0.06735742	152.5653	1.910103	0.03843957	0.4602643	0.007287304	4.731273	10739.79	14.83867	7.896069	17.75324	16.62623	18.91436	5.687694	0.5541101	142.1479	1.222354	73.07379	1.306971	0.4678486	2.839415	4.10989
TCGA-D7-6519	1.71232876712329	0	1.90218	0.03934769	1.170718	4.823484	0.9056591	4.08455	1.459396	0.6153693	0.4992309	13.01912	0.01910434	0.04834394	0	35.71898	17.52644	26.20075	15.52011	0.7120181	0.007079131	4.549066	1.91558	0.004102655	0.03270112	0.1794722	0.03439573	0	5.456416	0.25576	0.08868681	0.2862753	0.01441121	0.3500717	19.19368	0.0425038	0.1095796	0.03448764	0.1152325	0.03031169	0.03675771	0	3.054709	0.4958565	3.040627	0.05304293	1.142523	0.408131	1.255294
TCGA-BR-A4CR	0	0	0.05462094	0	0.9968299	0.221309	0.02956381	0.2460943	0.4685169	1.766467	0.8181403	2.930561	0.04419984	0.04971051	0	5.939255	26.50214	5.481057	0.6776221	0.01415229	0	2.244912	0.03067051	33.5903	0.5380081	6.412953	0.003315751	0.0192614	0.4611498	0.01517248	0.03908305	0.09057466	0.03334181	0.2353919	57.12432	0.01311158	0.04225393	0.1329845	0.8294291	0.1636348	0.02834758	0.03018138	0.4944259	0.03585046	0.5932964	0.05206313	0.3999033	5.704716	0.1593048
TCGA-BR-8381	0.613698630136986	0	1.517147	0.1442226	7.161087	20.47712	0.2395056	0.05316497	1.78683	3.873144	0.4505313	22.5495	0.1273161	0	0.2183219	13.08231	24.94498	23.41302	0.6248356	0.03057389	0.05897139	25.07363	9.618601	0.07860574	0.4721784	0.7275956	0	0.2219272	16.74936	0.8522244	0.08443303	0.9172167	0.01200499	3.342793	6860.559	2.563467	18.84999	28.90167	42.17262	12.8778	9.24734	0.391214	64.02513	0.154899	52.22531	0.2008474	1.387308	1.601546	1.164829
TCGA-HU-8610	0.063013698630137	0	0.8131199	0.1264853	11.5411	2.166523	0.6339198	0.3550784	1.007079	74.64938	0.1543082	211.5495	4.723996	7.630749	0	3.254373	20.68266	30.38883	0.7498429	0.09075423	0	4.487797	0.004097509	0.007608584	1.54984	3.106509	0.00531572	0.04117245	4.920982	0.5594543	0.007832106	0.8077126	0.008908777	2.214164	746.8953	4.372186	1.422547	0.426394	0.6648588	0.299811	0.6362446	0	15.57324	0.3256886	105.9407	0.05365682	0.002660223	0.05729889	2.426234
TCGA-IN-A6RN	1.62739726027397	0	0.6676023	0.3708902	1.486368	16.53659	1.264699	0	1.503588	18.6259	0.816968	11.75268	131.9964	105.0109	0.5215225	5.069607	15.49683	66.69892	0.4040103	0.3574834	0.2669107	27.47538	17.69174	0.03867151	0.06849773	4.248045	0.229651	0.05231593	4.814412	0.2472601	1.333554	0.04612689	0	0.2817982	1378.349	1.54914	0.344298	1.517038	0.7241189	0.8571512	0	0	2.251352	0	129.7988	0.1515094	0.2163343	0.1878892	0.1747395
TCGA-VQ-A8E0	1.53972602739726	1	0.8681381	0	6.924406	1.605584	0.506321	0.2535161	2.944414	0.6083909	0.03305153	41.03136	7.543272	9.499397	0.4511275	4.064221	19.91288	32.32759	0.2979516	0.5948272	0.08436116	7.16255	1.137437	0.006518781	0.1558781	27.00526	0.03074174	0.05952686	0.4305206	0.3594913	0	0.2390972	0.07441924	0.583817	485.3717	2.235409	2.328761	0.3835861	0.7628957	0.313058	0.4380373	0	1.677816	0.06155274	20.63491	0.1149284	4.777753	0.04038194	0.7448033
TCGA-BR-6709	1.01369863013699	1	1.17909	0.02413342	30.27515	57.49266	0.1763412	0.09785968	3.179696	1.436328	0.1435299	1.226141	0.05858704	0	0.01339535	6.180029	21.5122	163.6531	7.669671	0	0	0.4698377	0.06606254	0.003145391	0	1.779578	0.00659256	0	15.87354	0.4826683	0.01942677	0.9004278	0	3.134176	7437.469	2.268018	14.28197	29.98376	44.11387	37.46146	3.945355	3.780522	66.5001	0.04751991	0.05617261	0.1404844	0	0.8435762	0.3471944
TCGA-MX-A663	0.821917808219178	1	0.7722451	0.04561785	26.947	16.92973	1.509228	5.734314	8.476171	33.88463	75.11138	184.1196	7.438261	0.9185592	0.08440126	47.3015	66.93986	130.3686	2.223693	4.875581	0.04103605	857.9028	1.431246	0.216021	13.3535	232.9245	0.4569215	0.8686748	11.64444	1.140446	2.044145	0.4822393	0.0208846	3.559631	179.6578	3.32619	0.7410749	0.6330696	0.3339878	0.2635645	0.284101	0	0.5829606	3.353423	10.48817	1.341719	0.7171731	4.695569	0.9326074
TCGA-VQ-A8DV	1.1041095890411	1	0.1168375	0.5876494	2.630206	2.420685	16.16858	0.6878434	1.170524	0.5184739	0.6805757	3.698685	211.1215	283.5551	0	2.711498	11.51653	13.13565	0.181479	606.4956	0	4.082674	1.745122	0.7311616	343.2788	1883.298	12142.19	74.87742	0.1294686	0.2574753	0.009753452	0.03955621	0.1664137	0.2639292	21.73171	0.09161849	0	0.1592987	0.05913998	0	0	0	0.2903235	0	27.87313	0.04825869	0.02484615	0.08056239	0.04587191
TCGA-FP-7735	0.29041095890411	1	1.282142	0.04950745	6.203363	16.85692	78.80067	1.835428	2.00093	597.8613	0.9160297	46.5348	63.76718	13.77288	0.01570247	11.16983	28.02104	31.27573	0.3447566	7.259934	0	78.37723	0.104247	0.385305	18.69145	4.182912	0.5139128	0.1571237	11.33579	1.361455	0.005693172	0.2704746	0.05180645	1.474273	1061.725	2.368333	2.757472	6.880813	6.627936	3.051065	1.750845	0	3.152036	0.1253348	700.1658	0.07800647	2.653065	0.3251439	0.2391973
TCGA-RD-A7BW	0.427397260273973	1	2.822857	0.230303	14.12401	30.81693	0.5515872	0.06225774	9.852964	1.594118	5.458479	422.2917	0.1490909	0.1571991	0.08522043	45.95496	166.4413	286.8775	5.75744	0.05012409	0.08286867	1964.86	1.144471	0.1800971	0.2552007	0.5368993	0.06710636	0.4223103	109.5175	1.30505	17.55006	0.4869198	0.0984074	10.02476	121.4099	0.613647	0.1603431	0.7401425	0.2997595	0.1774151	0.5020023	0.3054153	3.163825	0.9371883	4.240752	3.273959	1.229978	9.555204	14.58603
TCGA-CG-4443	2.4986301369863	0	0.07082997	0	4.17469	1.119846	33.2564	0.2233868	0.9646154	0.1196621	0.3203585	1.924563	0.2139811	0.24818	0.02446234	2.181351	11.44865	6.479708	0.1260198	0.1336029	0	0.206252	0.09744173	7.04508	16.2534	0.1340137	1.336352	0.09324863	0.07848726	0.02754499	0.2217299	0.1027715	0.02017687	0.2572164	6.160615	0	0	0.04828551	0	0	0	0	0.05280052	0.08677994	0.01709689	0	0.03012478	0.8958474	3.615138
TCGA-VQ-A8PD	1.35890410958904	1	4.718137	0.5273766	12.78462	63.09198	0.356806	0.3267127	1.645818	23.41965	1.064859	3.11247	0.9779887	0.2399827	0.6748882	20.16569	31.39477	37.313	1.563837	0.01024825	0.02635598	242.1007	3.03842	0.0668255	0.04058266	0.6793206	0.04401963	0.08523755	62.66543	0.3479221	0.01179234	0.4714195	0.02682685	8.388202	6536.377	9.431335	7.241478	18.0722	8.687588	18.08453	7.082034	5.646022	19.90248	0.05769061	173.3978	1.557412	0.4906545	0.6261647	0.7801531
TCGA-CD-8526	1.04383561643836	0	1.662746	0.4310822	6.668018	9.370657	0.6698038	0.1506909	6.231376	2.153635	0.5893786	70.337	0.6495572	0.2739531	0.04950496	9.912593	21.86112	28.23558	1.299434	1.258285	0.006685946	88.43802	2.238006	0.127868	5.600453	0.3446582	0.12182	0.04717732	5.241601	0.148649	0.8794906	0.1247885	0.01361079	2.258382	2769.914	0.3532591	15.93798	2.214906	3.011028	1.603175	2.187117	0	25.03935	0.02926974	37.75942	0.4645344	3.73304	1.534791	0.3451667
TCGA-CG-4476	0	0	12.26912	0.1127402	15.45899	67.50249	0.7845569	0.1632697	1.958779	27.24875	6.279335	189.5301	5.415185	1.236755	0	15.57067	26.13534	25.6657	1.684221	1.979253	0	99.26336	4.208677	0.2309028	0.1338518	0.7774653	1.201099	0.05111541	16.4064	1.228063	0.1361293	0.848788	0	3.034569	2061.819	25.68755	1.457721	0.7058217	2.790703	0.186107	0.2632983	0.04004729	8.760163	4.487391	83.14728	2.842227	1.464177	4.119787	3.703208
TCGA-D7-8578	1.76164383561644	0	0.6170254	0.007617598	2.694332	6.093422	0.3664366	0.2162226	10.11541	8.008432	0.6846016	12.49357	0.5732744	0.2963761	0.02536908	68.41402	38.86841	56.16925	1.255048	0.5755369	0.03426248	177.5175	1.774052	0.07148359	0.5275701	2.374261	4.407368	0.06447004	10.14743	2.437631	0.03065983	0.8952796	0.01394984	1.197227	2588.461	0.7158892	3.023037	3.204819	2.714223	2.141913	0.8895233	0.07576533	11.02454	0.2999886	26.31223	1.274284	2.759658	1.467384	0.6113982
TCGA-BR-8291	1.66301369863014	1	6.469726	0.04300863	16.82339	78.65684	0.5290061	0.2790362	2.760032	20.33192	8.901399	128.4784	0.6264546	0.07045586	0.009548847	47.76581	16.28855	24.74447	3.886145	0.1524436	0	16.86207	6.415452	0.02690622	0.1429746	1.582441	0.01879797	0.2001973	13.13324	1.720345	0.04846915	1.018965	0.007876021	2.591534	664.2927	2.741044	2.485331	2.412569	2.938923	1.656595	0.5624875	0.04277677	16.94194	2.20184	70.70173	3.151899	0.1481656	9.145945	0.8032788
TCGA-CD-5800	1.0958904109589	0	0.8021185	1.148713	3.713023	11.87043	2.032063	36.66142	12.06928	13.12102	0.3010179	74.15469	9.279479	7.056744	0.0329792	12.22966	19.65342	25.4351	0.09977973	36.9289	0	44.28959	0.5880249	0.01032522	9.011789	0.9259451	0.005410269	0.05238096	2.986294	0.198054	0.04782847	0.1847369	0.009067234	0.5187891	122.3235	1.914763	0.1034178	0.08679562	0.483346	0.4195725	0.2312719	0	4.033742	0	6.991646	0.1456298	0.02978294	0.2445595	0.399901
TCGA-BR-8296	1.2986301369863	1	4.31404	0.09320456	2.930338	26.25797	0.6684274	1.175811	1.996447	305.0451	2.792131	7.81845	23.55684	2.459938	2.103832	15.50284	23.33276	18.67258	1.097062	0.8452259	0.3633206	47.50369	6.297743	0.4319171	0.8319836	0.8659921	0.9561954	0.4820557	35.28758	0.2589016	0.1917363	0.5216251	0.1043058	7.886822	4869.158	16.80247	8.183536	6.626158	16.98394	5.863715	1.741392	0.05150117	37.9161	0.08156642	141.4942	0.5457311	0.4558708	0.9089172	0.9827917
TCGA-HF-7133	5.25479452054795	0	1.526881	0	3.638546	13.81387	0.2870426	0.1102797	3.8237	181.4392	0.2516052	5.839168	2.178749	17.30122	0.04025452	8.46003	16.20865	86.42672	1.041811	0.5834565	0	14.88619	1.924168	0.01654143	0.3264787	4.203836	0.07429266	0.03836182	2.109554	0.838554	0.0145949	0.6595595	0.008300622	1.918037	2445.404	1.968312	2.177504	3.77422	6.681452	2.374428	0.4657805	0	38.09996	0.2856052	169.1988	0.3832869	0.2478624	0.3392683	0.6955717
TCGA-CD-8528	1.02739726027397	0	0.1651387	0.007135621	1.217517	0.6089883	0.1607634	0.1157382	1.083253	0.1177957	0.09430674	1.114579	0.01732266	0.01461179	0.5703345	0.5594514	14.34675	19.66488	0.1127059	0.01663956	0.3851357	1.052576	0.5709637	0.005580059	0.1087218	0.1084897	0.1130564	0.007548865	0.03388731	0.1070343	0	0.2329538	0.03266804	0.3016838	39.41279	0.05395582	0.3726006	0.1563565	0.2438004	0.1923936	0.06665934	0	0.4787353	0.0140504	4.163266	0.104937	0.314108	0.3443128	0.1116612
TCGA-IP-7968	0.210958904109589	0	0.1449298	0	8.930349	3.381696	0.579613	0.2793305	1.34231	0.671973	0.2482979	2.061547	0.0456084	0.06411835	0.02085582	21.54698	12.00093	25.83762	0.8373544	0.1693982	0.09576799	6.053725	0.5353772	0.0832524	0.3035994	11.41131	0.1505424	0.02650029	0.7286386	0.06262399	0.01008214	0.2161288	0.01146812	1.192595	83.47649	0.02705884	0.06540072	1.399669	1.467191	1.25431	0.1462548	0	0.1800643	0.07398587	0.9134465	0.1573295	0.9160429	0.5329745	0.4267598
TCGA-VQ-A8P8	2.58082191780822	0	4.057867	0.009771265	8.241195	39.02778	0.6425816	0.03962194	2.62118	89.58384	0.9943802	29.66371	2.087451	42.93902	1.627074	5.723651	32.35532	33.87764	2.498639	0.0182285	0.09668836	162.8664	1.905263	0.1808402	0.1218107	0.4011171	0.04270769	0.03101144	17.70316	0.3664224	0	0.1367137	0	4.413147	14501.6	9.900614	16.66738	17.4713	52.12854	12.98466	7.85016	0.923266	435.2002	0.05772033	101.0265	1.682452	0.627827	0.796335	0.3502016
TCGA-CG-4462	0	1	2.758701	0	22.67517	29.86809	0.1633142	0.07250431	2.494645	1.530239	2.457668	191.5851	0.1736288	0.8421284	0.09924628	24.50509	17.16616	25.66934	4.143769	0	0	1.894484	8.392321	0.01631296	0.01238343	0.6184675	0.0146533	0.1324118	2.420076	1.475139	0.007196654	1.901314	0.03274388	3.120803	688.299	0.4442375	6.660137	0.4701586	0.7418266	0.7231511	0.1670353	0.04446019	11.61058	0.4753018	17.67392	2.722644	1.960399	6.250063	2.012763
TCGA-F1-6875	6.01917808219178	1	0.06046206	0.007837675	2.686509	0.7601193	0.6729148	0.4131574	0.8349102	0.0578829	0.1035853	1.026782	0.05708096	0.0641976	0.008700668	1.927479	15.18788	15.28591	0.4247441	0.02558735	0	0.2288798	0.3861857	0.01634418	0.4885307	0.1370382	0.3125902	0.05804104	0	0.01959419	0.006309123	1.081979	0.007176432	0.06195097	3.133977	0.02539902	0.08185194	0	0.03825532	0	0	0	0.03755977	0.03086555	0	0.02881536	5.687343	0.4764583	0.09890909
TCGA-FP-8631	0.0465753424657534	0	0.09427555	0.07332543	0.5520945	4.517099	3.375438	0.6541273	4.458916	3.88623	0.5620741	55.99843	29.79839	3.573577	0.488395	29.97703	20.12105	42.62811	0.5151828	0.4308888	0.1055371	7.917271	0.5867206	0.09174484	0.4062625	0.3678961	22.87473	0.2792589	0.6616275	0.07332543	0	0.5198024	0.06713916	0.5148852	436.6604	0.07920692	1.480482	0.9640291	17.68016	1.073245	0.4794926	0	2.459735	0.02887629	163.2983	0.2156659	0.8139579	0.6435529	0.2590966
TCGA-R5-A7ZE	1.51780821917808	1	0.2060515	0.008013112	3.763559	2.505479	0.448893	0.1949564	0.411248	0.1218382	1.948633	30.31533	0.8170212	0.3609903	0	0.6689271	14.81715	14.11932	0.2967749	0.1158519	0.02162485	0.8280108	233.7023	0.04595256	0.3329773	0.1949296	0	0	0.03805455	0	0.006450346	0.0523202	0	0.1708644	25.28735	0	0.08368411	0	0	0	0	0	0.460806	0.03155644	39.16754	0.01473018	0.0262908	0.06241267	0.1779766
TCGA-IN-7808	0.287671232876712	1	7.74939	0	30.51137	118.5263	0.9823701	0.4777819	2.513437	6.252677	5.809705	17.79558	6.226882	2.394212	0	6.022302	15.38853	5.421237	0.5430141	0.02958963	0	3.976992	2.755889	0.004725167	0.1004346	0.9232786	0.004951841	0.06711959	447.7807	0.3852036	0.007295972	0.9130514	0.008298942	17.44711	2680.481	104.1623	7.31998	7.666073	11.81183	6.912377	1.227718	0.09014753	57.16009	0.01784671	0.1406423	0.1221827	0.2354216	1.646065	0.8052358
TCGA-D7-6524	1.48767123287671	0	3.170091	0	11.3481	91.79452	0.2396728	0.0301144	4.493683	1.593787	0.3239023	7.558892	0.09014507	0.06083041	0.1401533	34.10432	39.29346	48.06721	1.264027	0.01039084	0.05344534	132.2548	2.580277	0.007743459	0.02057365	0.7395833	0	0.07071012	6.277902	1.949479	0.01793462	1.558626	0.006800025	1.115331	242.2133	0.3529802	3.128204	0.2929179	0.8699714	0.429083	0.3468873	0	48.04615	0.01462332	2.823383	1.551777	0.3147329	0.5135447	0.9259662
TCGA-HU-A4H6	1.76438356164384	0	2.152054	0.1515095	14.13041	22.34019	1.058745	0.2632984	1.303738	142.217	1.744949	7.234213	2.644724	0.7239163	1.786039	5.241461	20.08161	49.94247	0.7171345	0.03701293	0.0713911	56.19982	2.652516	0.2463643	0.08994051	0.4278011	0.02759205	0.05342796	15.72674	0.2705527	0.02903838	0.2018887	0	4.212051	5932.352	5.174844	2.235276	7.714802	15.35365	6.697282	3.673216	0.2152754	62.9948	0	120.9987	0.4951358	0.04339749	0.1959947	0.2185148
TCGA-IN-A6RS	1.04931506849315	0	0.2514563	32.76732	7.677074	3.856747	0.2679503	0.2313076	0.572862	0.08142331	0.2692513	3.353275	0.01978288	0.4839231	0	1.089359	13.05617	20.44045	0.2685216	0.04560665	0	1.598688	1.928707	0.004248373	0.3273384	0.4460319	0.02671304	0.01724196	2.728357	0.4481976	0	0.2432354	0	0.8718108	641.3262	1.602089	2.723319	0.8928142	1.511454	0.5963775	0.3806327	0	0.4686231	0	1.138057	0.02496677	0.07129812	0.06966378	0.1563145
TCGA-BR-8682	2.71506849315068	0	7.187793	0.8129819	14.55654	8.153181	0.1894573	0.08139746	3.372011	7.0287	2.387698	151.9616	0.1705598	0.0616579	0.5459556	10.09399	72.82974	128.2802	2.68134	0.09830039	0.009028728	1073.123	0.06762994	0.1700572	0.02780469	0.3509783	0	0.1274169	12.41678	0.9534973	0.8079373	0.3651157	0	3.171496	376.1203	1.637123	2.515642	0.9236968	2.204515	1.623701	0.5625698	0.09982707	7.166676	1.264831	5.373156	4.901622	1.344662	6.198699	1.337546
TCGA-CD-5799	1.08493150684932	0	0.2454386	0.009090318	3.41118	5.529421	0.3321116	0.03686074	1.60738	0.8253525	2.474898	31.49739	0.8385818	0.1861447	0	9.262599	27.4575	60.7459	0.2921112	0.7885552	0	37.93358	0.344544	0	0.1007306	1.057297	0.03476502	0.02885029	1.295107	178.3975	0.007317468	0.05935362	0	0.2590021	80.52497	0.7757373	0	0.2788633	0.9317576	0.03501386	0.2122992	0.09041314	2.439511	0.07159717	31.20173	0.1281128	0.0323105	0.9204368	0.1193058
TCGA-BR-8297	0.616438356164384	0	0.803659	0	9.139469	35.88268	2.778459	0.1267308	6.529157	7.079173	2.569205	50.72308	1.866445	6.515035	0.2983741	19.93068	282.3654	454.2987	5.057281	0.02915194	0.01124574	4282.581	0.7581287	0.08635531	0.2597412	0.3943956	0.02390511	0.09257747	24.11882	0.2812807	4.981319	0.07579504	0	10.69029	1066.549	2.525268	0.826859	5.670378	5.979819	4.165185	0.3503546	3.916701	3.594548	0.2338502	23.87006	4.113555	2.020069	3.842586	0.8077488
TCGA-BR-8373	1.23287671232877	0	2.179286	0	16.76519	11.82066	0.4982572	0.2896723	1.380803	2.412179	0.6008115	83.90056	0.7882828	4.627859	0.3027917	32.41816	18.41877	21.08305	0.926718	1.7779	0.005841979	123.432	1.296375	0.01184986	0.09894961	4.606144	0.01419236	0.03435177	2.436474	0.4058909	0.03136623	0.260476	0.02378541	1.407458	195.2877	0.2735914	0.9947236	0.3984479	1.616605	0.500288	0.1820035	0.06459244	0.4668272	0.3580503	0.5844828	0.7879163	0.1722353	1.981356	4.166619
TCGA-VQ-A923	0	1	2.876322	0	8.131316	38.7296	0.5995681	0.6388365	1.087127	4.787476	0.8432779	16.16748	0.3442152	0.1129131	0	7.846596	16.44213	10.5114	0.8623586	0.01836897	0	12.61067	20.88635	0.02464006	0.4582645	0.7605103	2.323988	0.7416767	63.03475	1.496678	0	0.5069836	0	5.07088	3771.164	6.466911	10.03636	5.316303	6.574692	5.6435	5.703031	0.1566957	18.42172	0.09306423	446.1757	0.5502566	0.1163027	0.6719064	1.892739
TCGA-BR-7716	3.31506849315068	0	1.207489	1.810795	10.78283	28.32239	0.4410452	0.09956171	2.239615	12.62912	0.3082776	42.01696	69.61984	1106.37	0.4565491	21.84184	26.83658	29.41124	0.5950925	32.38659	0.0331306	102.0964	0.305037	0.01120034	0.399611	7.652755	28.86118	0.01298755	23.37906	0.8286691	0.0790586	0.692792	0.05620419	2.441727	3593.269	3.68664	28.14192	6.321636	11.32514	6.28912	11.49717	0.183156	94.86647	0.0846062	27.23178	0.4663959	0.6176131	0.7696247	0.4121051
TCGA-D7-8575	1.51780821917808	1	0.9526033	0.01628382	3.255511	4.579824	0.6147544	0.4952249	1.19388	0.495186	0.8393281	64.08034	0.1383589	0.2000687	0.497112	5.469578	11.78976	22.75359	0.6962143	0.2771974	0.05126902	14.14392	0.3463145	0.02971256	0.2142752	2.277722	0.008896548	0.09474773	0.9859883	0.2239025	0.03277012	0.9948729	0.02236499	2.801719	5615.622	23.09561	2.749277	24.12055	15.26026	26.46851	3.650873	0.1619603	21.10859	0.1763501	116.1443	0.1446804	0.3495	0.5104202	0.3657844
TCGA-ZQ-A9CR	0.0657534246575342	1	0.4222219	0	5.754224	14.59577	0.2056764	0	1.784524	0.2282603	0.24801	2.74204	4.532774	14.08328	0.4999595	5.858571	20.49548	58.67893	2.4836	0.1400291	0.008440321	32.00164	2.596072	0	0.09097424	0.7275369	0.005126177	0.05955653	1.225367	0.4456787	0.02265851	0.2275473	0.008591116	0.9244544	321.3295	4.307504	13.58758	6.414564	13.96795	8.709759	0.4382557	0	14.92801	0	25.08581	0.2357207	0.3258016	0.2263704	0.0663079
TCGA-VQ-A91D	0.975342465753425	1	0.02901093	0	4.065792	7.6285	0.2988342	0.182992	0.8247314	0.06616604	0.3131248	0.9758674	0	0.06930748	1.722088	0.6681783	16.14712	16.62604	0.2488624	0	1.593374	0.5068672	0.1757973	0	0.007813568	0.07290088	0.02773736	0.01790311	0.3482619	0.04230761	0	0.1631132	0	0.5495732	74.10787	2.924873	0.3534681	0.1977705	1.541877	0.1086396	0.2107883	0	5.163287	0.07775209	1.129176	0.138262	0.001542334	0.695488	0.1224432
TCGA-BR-8372	2.60547945205479	0	3.555986	0	2.094869	3.269074	0.2806842	0.05841162	0.4690475	0.5225344	0.2760535	5.540463	0.08742529	0.02949755	2.29473	2.394881	17.31078	21.8161	0.3412877	0.120928	2.267687	145.6735	0.07886436	0.05820118	0.2494115	0.0876054	0.04328549	0.03809818	5.079443	0.7022454	0.1739351	0.8263414	0.01978458	1.733071	139.1125	0.4123525	0.4011666	1.641353	0.8788786	1.165184	0.975622	0.03581845	7.075772	0.2127318	1.844093	0.4766435	0.1122485	0.3160705	0.5998978
TCGA-CD-8533	1.28219178082192	0	0.5168769	0.03216123	6.693406	3.886379	1.522603	0.293427	1.411311	1.487977	0.159395	49.23632	1.42488	3.902047	0.04462806	19.70055	15.7315	6.165407	0.324057	4.867292	0	10.37924	1.486484	15.79007	4.521586	16.0996	21.5509	0.2296605	1.412797	0.2814107	0.03883342	0.1649929	0.0220859	0.2911597	267.3654	4.559744	0.8956598	0.8104285	1.687507	0.4645417	0.8262178	0	3.27512	0.2533083	0.6861986	0.1034612	0.06155338	1.295258	0.5113899
TCGA-VQ-A91A	3.28767123287671	0	0.5908831	1.703494	8.970779	6.15673	0.3544648	0.2981687	2.732574	1.248483	1.546821	1.579794	0.1041302	0.4517206	0.6598313	23.29374	24.1243	53.33756	2.274462	0.0428674	0.04409776	2.2345	1.483839	0.02076467	0.02546298	0.2888112	0.003347812	0.05186038	1.57143	0.6127676	0.009865238	0.743035	0.05049631	0.8369067	393.4376	7.36053	2.325106	3.974402	1.495445	4.036015	0.1431084	0.06094643	2.965875	0.06032851	4.440452	0.274097	0.7287966	0.7776067	0.8104124
TCGA-BR-4369	0	0	6.665976	0.5167705	2.175932	29.17022	0.5416402	11.54229	1.578364	0.7066155	0.7613559	31.18923	4.833019	12.23006	0.02821334	28.21414	16.73754	25.10795	0.6598131	15.25879	0.03810382	32.37048	4.748638	0.09274766	2.499422	201.6855	5.02184	0.4033019	3.037527	0.6989109	0.03409727	0.2765706	0.07756917	1.399974	2144.274	20.35219	1.680983	3.489876	2.729081	1.044188	3.99658	0.08425978	12.66654	0.05004329	2.642277	0.4620016	0.120446	1.955383	2.018454
TCGA-BR-8589	2.26027397260274	0	3.644219	2.346613	1.004621	3.753809	0.07224667	0	0.4321064	1.92431	0.1219637	2.402413	0.06400801	0.5129166	0.05853922	1.338474	11.04414	4.387404	0.2082268	9.234887	0.04743646	2.092729	0.1221427	0.09622001	2.446913	2.395224	0.08643072	0.1534137	1.596493	0.4284547	0.0212243	1.918299	0.04828396	2.823189	643.3576	2.80541	0.688388	2.368753	4.053841	2.640497	0.1231547	0.2622431	9.413334	0	42.18176	0.08885868	0.09011205	0.1126994	0.3859744
TCGA-IN-AB1X	1.12602739726027	0	0.6684828	0	1.2965	18.93804	1.544967	0.252995	0.8221912	30.43833	0.2657012	4.354642	5.94076	1.859634	0.07695731	2.868141	11.5445	5.549734	0.5550331	0.009699422	0.006236131	17.38942	119.7985	0.01264935	0.01920466	0.1633702	0.3067855	0.02933556	3.506222	0.2079724	0.01116082	0.3427129	0	1.820997	7787.317	8.679135	4.754132	14.24858	5.68458	11.32169	2.752344	0.06895043	5.747332	0.04095082	51.43015	0.3525723	0.229346	0.2146643	0.3289435
TCGA-HU-A4GC	0.271232876712329	0	0.5567295	0.02129567	5.295198	7.958337	0.8601551	1.122586	0.87251	4.267958	3.086575	32.32182	1.326916	0.1889665	0.06304132	14.74044	15.71163	16.09354	0.4697462	0.1489781	0	5.894638	3.691986	0.03145609	4.149297	1.780781	43.45962	0.195251	6.253443	6.566163	0.005714151	0.2449863	0	0.5806607	2122.453	0.4600761	1.853326	4.852984	3.187589	4.675488	0.364722	0	15.92031	0.712848	34.10244	0.361022	1.438167	0.5434539	0.3189106
TCGA-BR-8289	0.221917808219178	1	0.9199629	0.00581729	4.201673	7.338812	1.030783	0.117944	4.242481	0.6772821	0.7073258	51.43194	0.4236671	0.1072099	0.07103604	29.57536	41.35984	96.22747	0.750907	0.02170455	0.01569903	614.0926	0.5561215	0.007581874	0.8057733	1.039238	0.08263412	0.01230837	4.295923	0.1745187	0.2856487	0.2061932	0.010653	1.337736	162.2193	0.2702077	1.356801	1.912037	0.9937871	1.277193	0.6249537	0	6.43974	0.2749089	7.57351	1.165612	0.1638246	1.614577	0.81341
TCGA-VQ-A92D	5.56712328767123	0	0.1042737	0.006238597	1.566389	1.064864	0.3304912	0.2276745	0.7721904	0.4417623	0.1731479	2.462357	0.09087009	0	0.9141684	5.436648	13.25493	14.96583	0.1732903	0.203669	0.005611999	2.312319	2.548483	0.07643118	0.7690756	0.6734446	0.01363365	0.01979967	0.2222048	0.2651404	0	0.04073381	0	0.1456408	93.85169	0.262821	0.173739	0.4101025	1.400713	0.3364153	0.1748386	0	0.1793799	0.04913644	0.2613757	0.08792257	0	0.1505145	0.06298337
TCGA-VQ-A8P3	3.1013698630137	0	0.1673841	0.03254691	4.394736	26.04735	0.8373176	0.09898194	1.480873	0.3358052	3.677789	6.395756	0.05925893	0	0.009032648	15.59742	25.93173	86.93164	0.6115696	0.1252287	0.0439169	29.78082	0.4043476	0.03605658	1.769463	191.3367	0.08001798	0.1291192	0.3670952	0.2441018	0.04584897	0.3263535	0	0.5578932	155.7792	10.81094	0.2549252	0.1782929	0.5162947	0.188045	0.03800573	0	0.3899289	0.4165622	2.575695	0.1495742	0.06006684	0.6538495	0.1684002
TCGA-HU-A4H5	1.98356164383562	0	0.1609191	0	11.78326	2.122467	0.3447634	0.6283507	0.5192192	0.3132877	0.7325507	1.601622	5.38232	2.221195	0	3.079322	9.352792	13.19156	0.1119902	0.06115142	0	1.173695	2.319204	0.004660697	8.891021	0.1223303	0.211652	0.03783075	0.8632746	0.07449958	0	0.7115802	0	0.764701	284.4558	0.1673885	2.074743	1.985051	1.396335	2.226775	11.41371	0	1.085333	0.04694189	3.745531	0.003651989	0.08473609	0.5072353	0.3820819
TCGA-HF-7134	4.35068493150685	0	0.2779187	0	2.657881	0.4552117	0.6863125	0.1252161	0.9755253	0.1710408	0.07142073	1.231786	0.1311886	0.07904181	2.168209	3.25929	21.60658	10.03052	0.180801	0	0.06944581	0.6416437	0.8127902	0	0.07485236	0.0762931	0.01687099	0.0163341	0.384955	0.1350994	0.006214369	0.2808342	0	0.5846621	6626.25	7.238416	15.56017	6.631101	4.144886	6.066055	1.406304	0.4990926	12.17158	0	212.2365	0.1088	0.004221498	0.07186196	0.210435
TCGA-CG-5721	0.501369863013699	0	1.701418	0	3.904839	12.34874	0.3532216	0	0.7192618	4.949519	0.766663	7.436601	0.8581456	1.559066	0	4.217775	26.48296	42.51576	0.2764513	0.02536325	0	422.9168	0.5725692	0	0.1381015	0.2756133	0.03961584	0.01917757	37.83623	0.7477691	0	0.8877138	0	2.939034	518.3027	2.388977	0.8834706	1.151929	9.821349	2.094719	1.270089	0.9015007	22.58669	0.1606249	1.181428	0.3832201	0.01734734	0.7576244	1.17586
TCGA-D7-6527	0.854794520547945	1	1.45591	0.1322481	7.417902	28.69129	6.829723	0.1005485	5.076158	5.508191	0.5898943	12.27902	15.02914	8.293487	0.8074535	11.00731	22.51712	57.97736	0.4636858	3.827885	0.00743533	43.94238	0.2262591	0.0344727	0.7327261	31.58675	0.009031603	0.008744187	9.303004	0.1033188	0.006653517	0.08480712	0.007568169	0.6624429	3134.738	29.6158	7.222104	9.635304	22.47136	10.538	2.586685	0.2466285	18.37905	0.1790272	81.22571	0.303883	1.557077	0.3642883	0.9346016
TCGA-CG-4442	0	0	0.04929494	0	2.275683	0.3867103	0.3560258	0.1554687	0.4588561	0.09160828	1.013442	1.223511	0.1628841	0.07851082	0.2447322	0.4514402	14.74342	13.66435	0.3341142	0	0.01724482	6.258497	0.9889791	0.08994691	0.2124272	0.1165855	0.0471309	0.01014023	0.2048405	0.1917026	0.09258933	0.4202095	0	0.5814392	123.9192	0.2174331	0.5672406	0.04200608	2.432797	0.0738395	0.04477104	0	0.6890089	0	3.138303	0.1057197	0.09434562	0.4370155	0.08709223
TCGA-VQ-A8PX	5.38082191780822	0	1.051911	1.787815	1.166073	1.71624	0.9548492	0.1843092	0.3691856	0.9445103	0.09010816	1.297798	35.71434	180.1779	0.5802633	3.34571	14.58499	20.26236	0.1114016	0	0.04770231	0.7884627	5.177884	0.02172147	0.02098615	4.094557	0.0289717	0	0.6475727	0.1893872	0.01829421	0.1342562	0.006936366	1.116805	7869.667	13.38759	5.669825	20.05219	9.428779	6.94462	3.078429	0.1883663	14.37611	0	275.1392	0.06962858	0.4536032	0.03166074	0.5162421
TCGA-HU-A4H0	0.175342465753425	0	0.2820621	0.08437755	1.998152	6.376324	0.6302418	0.2509073	0.3736044	8.604304	0.2230323	2.059626	0.1365584	0	0.03122274	5.14004	16.01929	8.993621	1.159628	0.02098774	0.005060184	10.82913	0.1374	0	0.2415402	0.6029501	0	0.06546033	1.322349	0.1968809	0.0316968	0.6925955	0	1.255298	673.3852	0.2612839	7.245325	0.39443	3.486936	0.2816695	0.2101962	0	11.67237	0.05538121	145.6211	0.1034052	0.009228013	0.1057934	0.1760501
TCGA-BR-8687	0.684931506849315	1	0.7424707	0.02685941	1.673735	24.47042	2.167036	0.1905985	2.122736	0.309212	0.6655928	12.17462	12.24219	2.887535	0.6485165	14.69738	18.84631	66.117	0.5229854	0.009395021	0	43.51199	1.252747	0.003500679	0.01860195	0.3726369	0.05502917	0.04262237	2.200345	0.08393565	0.00540528	0.2254805	0	0.485089	437.9789	0.05077419	0.4675057	0.8239649	3.638011	0.6207383	0.3450074	0.03339327	1.383695	0.07933128	6.783158	0.2551019	0.6425779	0.4911169	1.538868
TCGA-VQ-A8P5	0.643835616438356	1	0.3501702	0.1134811	2.139549	1.954614	0.511339	0.3681276	1.311637	0.3303029	0.404947	5.136633	0.3581373	0.348567	0.1133786	7.54983	26.21317	27.5335	0.3368503	0.1640685	0.2041663	1.478524	3.78983	0.195233	0.9902757	0.6901444	0.2479983	0.1320584	0.8892271	0.2837027	0.09134929	0.4128175	0.1662512	0.6028562	136.0169	5.798198	0.3555383	0.248661	0.5538957	0.04371035	0.3180343	0.169304	1.413945	0.2011049	59.36038	0.3546331	1.346587	0.461344	0.3265181
TCGA-D7-5577	2.14246575342466	1	0.5262797	0	0.9216966	11.44179	0.1246223	0	0.6816164	0.04939508	0.315573	1.966994	0.1656165	0.2793974	0.2524439	3.190645	20.76868	15.37979	0.2012658	1.320411	0.02045645	24.8604	2.092542	0.01185538	0.7874659	1.910242	5.373423	0.02405744	4.265815	0.1989792	0	0.7954282	0	1.722223	373.5119	9.91178	4.433106	0.8969255	0.9989568	1.051094	0.5310909	0	20.05179	0.02238857	1137.228	0.04180291	0.0466318	0.1317611	0.6772681
TCGA-VQ-A94R	3.54520547945205	1	0.8972485	0	14.76048	23.3969	0.4764417	0.2286694	1.653817	1.626079	0.7639376	77.50066	0.9925305	22.20041	0.01565051	36.2494	15.38787	16.00389	1.218972	0	0.006341088	3.436131	3.185341	0.02021211	0.01952789	1.596893	0.03466098	0.0969452	21.94376	1.127854	0	0.2432791	0.01936313	1.207651	230.3811	0.5710878	2.429343	1.668173	2.546064	1.194666	0.5597335	0	1.013421	0.1526801	1.859501	0.5226417	0.2524792	2.457292	1.234729
TCGA-HU-A4G8	1.89041095890411	0	0.8731953	0	3.182144	9.956584	0.7221572	0.3288267	0.5114858	31.48562	0.4153027	0.9193528	0.8858851	0.5396809	0.1012745	1.17781	10.94606	8.877336	0.3450557	0	0.3282656	4.387081	1.763053	0.07398369	0.01404056	0.1232931	0.02215223	0.02144727	10.34989	0.2534149	0	0.3309255	0	2.181933	551.9787	2.814063	2.258357	2.665371	2.968574	2.811159	0.9469377	0.1008195	2.47741	0.01995947	21.45463	0.1490696	0.1552035	0.1059114	0.1790891
TCGA-HU-A4GU	0.547945205479452	0	0.0247951	0.1864224	0.6791825	0.5985024	0.9433458	0.1563999	0.4491286	0.1061201	0.06796747	0.08637468	0.1092398	0	0.02140852	0.5456981	9.345263	6.482588	0.1137891	0.07195342	0.01156541	0.1395898	0.01082887	0.00167566	0.01780829	0.08796284	0.01404835	0.03400322	0.183171	0.1446381	0.005174661	0.1139263	0.005886016	0.1595241	5.066235	0.03471991	1.029387	0.02817179	0.2510121	0	0	0	0.06161207	0.01265776	0.07980032	0.05908497	0.01581845	0.1367747	0.09410379
TCGA-VQ-A91K	5.1013698630137	0	0.4593667	0	2.60852	1.157217	0.1588496	0.09198552	0.838927	0.3153542	0.3672667	6.248484	8.04026	0.01161304	1.567614	5.177296	36.45948	53.10791	0.4015456	0	0.09182854	582.2108	4.093628	0.007391461	0.00785537	0.1164032	0.01239367	0.01199926	3.622448	0.907391	0.4336904	0.232754	0.005192731	1.376071	40.42317	0.3308086	0.118453	0.1491214	0.1384041	0.02184416	0	0	1.277344	0.1898367	0.09680141	0.7332339	0.3643876	0.8672775	0.1918043
TCGA-BR-6454	0	0	1.421261	0	2.688703	21.93848	3.266091	0	1.663185	33.69204	0.06640756	35.39203	0.2744555	0.3858419	0.6135707	8.619351	18.61646	20.59347	0.3865557	0.1640381	0.1242997	18.76485	0.9733915	0	2.209747	7.62992	0.6382559	0.02657826	7.90438	0.785103	0.0101118	0.3632272	0	2.583861	7329.736	1.804707	20.20268	19.10251	16.49314	19.01516	8.918452	0.2498786	64.59248	0.04946903	34.89106	0.2463101	1.600493	1.474765	0.8370078
TCGA-VQ-A91S	2.73972602739726	0	0.1923755	0.1137153	1.74439	2.019943	0.4263879	0.1698824	0.4181537	0.09880138	0.4983297	4.980871	0.247	0.06127833	0.06644016	5.571815	7.233502	8.616693	0.2803373	0.2177208	0	11.50843	3.067461	0.001560095	0.1740912	0.4731788	0.02942884	0.050653	0.9237491	0.4189511	0.004817781	0.1283995	0	1.396109	46.68175	0.1293016	0.04166926	0.4983485	0.3797635	0.2996881	0.1397766	0	0.1434072	0.0117848	0.6500966	0.1430262	0.0458189	0.1659992	0.09969841
TCGA-D7-5578	1.05479452054795	0	1.827189	0.1802948	5.924602	82.49857	0.4003867	0	2.954761	6.841869	0.742884	10.24232	0.7466464	0.1954557	1.907281	14.43469	25.61118	30.87637	1.097501	0.8952676	0.02862109	50.4747	0.2903158	0.0248807	0.5876062	1.805963	0.01158856	0.08975819	21.80858	0.6628484	0.01707442	0.8111817	0	1.347115	9475.88	2.520376	15.0262	27.88687	36.44278	25.40888	14.36586	1.002098	36.44089	0.04176582	4.295258	0.6238656	0.03189688	0.6467359	1.397281
TCGA-D7-A74A	1.66301369863014	0	1.334726	0	0.8073385	1.363049	0.554323	0.2266665	0.3926131	0.06938226	0.6226834	1.72347	0.6009645	0.01635219	0.3014037	1.644042	16.2255	26.11733	0.1674488	0.01117289	0	15.89931	5.017602	0	0.8959453	0.2246118	0	0.02534402	0.777434	0.7186986	0	0.09683174	0	0.5680777	139.5028	0.008626067	0.9451565	0.9798884	0.1559082	0.9535135	0	0	1.262856	0.03144786	45.33997	0.004893166	5.643989	0.0743341	0.7981389
TCGA-VQ-AA6D	1.42739726027397	0	0.1357008	0	1.054777	1.528583	1.456731	0.2853196	2.393545	127.333	0.1627405	135.3305	5.893163	7.20424	0.1757497	1.67683	8.942611	32.98038	0.1077845	9.245931	0.02373606	7.804241	1.48163	0.002292675	1.83961	0.8558412	9.860508	0.009304789	0.2297337	0.1099428	0.2336428	0.1230603	0	0.1810786	15.4833	0.8930854	0.1837081	0.1156358	0.08586006	0.03387798	0.08216482	0	0.4636443	0.03463725	23.76128	0.02155769	5.076521	0.2456188	0.06215752
TCGA-HU-A4GP	0.747945205479452	0	0.8640235	0.02688073	8.424286	13.69179	0.9043304	0.05449995	0.8433924	19.90454	0.4884889	1.659185	1.22356	0.2201774	0.03730065	3.138537	21.28502	33.83841	0.5380412	0.00940248	0.006045216	28.14373	1.737691	0.122621	0.1303171	0.1277167	0.0146861	0.04976557	5.425445	0.1512041	0.01622871	0.156708	0	0.7720645	694.5634	0.8711057	1.21648	0.4123096	3.181687	0.4659233	0.1255568	0.1336791	3.220451	0.03969713	5.453776	0.8894478	0.03858528	0.09319479	0.1797902
TCGA-BR-4191	1.52876712328767	1	8.953623	0.1582711	5.126516	21.42032	0.3794687	0.08022259	1.561415	121.5449	2.000249	49.6846	7.108143	3.342237	0.03294339	9.970618	21.95454	19.38257	0.6896182	0.249124	0.00889841	16.4952	1.566364	0.1547101	1.411273	0.5639876	0.7728283	0.2406908	9.418927	0.6182466	0.1274041	1.01495	0.03622956	2.631132	2741.568	1.912684	5.19971	2.644392	11.8774	0.7620308	0.5082456	0.5903172	77.64817	0.2142551	422.4969	0.4182312	0.4435543	0.8512705	3.190741
TCGA-RD-A7BT	0.717808219178082	1	0.7732156	1.252209	1.550715	1.943083	0.6721896	0.1670276	0.4476715	20.70383	0.9254717	52.51684	4.35986	1.602612	0.09145314	3.824273	11.23096	6.110602	0.186208	1.029694	0.04446469	10.35713	0.8916399	0.02362173	0.8444173	0.2066683	0.09451873	0.008715317	2.347415	0.06178663	0.00663155	0.1536857	0	0.4467327	928.6601	0.08009111	0.8316714	2.707752	0.5227345	1.523124	0.2308787	0	12.39649	0	39.73094	0.1060079	0.02027202	0.03599555	0.1829763
TCGA-HU-A4H2	1.07945205479452	0	1.27306	0	1.755262	22.08223	0.8105898	0.4238094	0.6737611	9.56842	0.5161802	8.606195	0.1335411	0.06758571	0.1038117	6.94242	12.43705	56.37564	0.3535339	0.09235802	0.004948377	25.3069	2.467202	0.02581014	0	0.8614416	0.003005366	0.00581945	6.739956	0.06876098	0.008856126	0.169323	0.01007357	1.288231	2601.844	0.8497214	7.563967	3.49554	6.927177	3.178221	0.9763711	0.05471224	18.90109	0	121.2005	0.1954995	0.08873712	0.1954165	0.2221422
TCGA-BR-8678	2.06575342465753	0	0.009732102	0.007569412	3.945841	3.153704	0.5530917	0.4297097	0.9695589	0.5064038	0.4001595	0.7755116	0.4226421	0.03100015	0.03361147	3.631218	13.38762	23.82118	0.3236301	0.003530224	0	9.918726	0.3251513	0.04932737	0.0524233	0.1438563	0.1282003	0.04804667	0.5571847	0.1324647	0.006093179	0.6707425	0.02079241	0.4758617	34.16038	0.2780031	0.1054005	0.5971026	1.034486	0.3790237	0	0	3.518597	0.01490455	0.02349128	0.1576982	0.2504199	1.689615	0.2903921
TCGA-CG-5726	2.41369863013699	1	0.5929223	0	2.2285	4.979355	0.2281552	0	0.4806464	9.624662	0.2793481	4.284231	0.1865885	0.09836796	0.9918829	1.804563	14.53222	26.26693	0.1360512	0	0.1469237	12.8556	0.09710608	0.005008733	0	0.2483234	0.05773911	0.01016394	0.9125306	0.02401884	0	0.1433845	0	0.2984635	713.9619	0.6538244	0.4682315	1.136816	0.8909847	1.739285	1.166769	0.09555745	2.117901	0.03783545	4.904814	0.1530633	0.01313419	0.04380372	0.1842912
TCGA-VQ-A925	0.378082191780822	1	0.3904018	0	1.780067	6.502209	1.126168	0.2462534	2.792918	1.170411	0.7150587	5.299284	0.7639453	0.1356618	2.145053	7.883125	20.35411	63.88674	0.3713545	0.01802365	2.229881	45.94007	13.86645	0	0.3441195	3.806611	0.01809761	0.09928953	2.123709	0.2070313	0.01333238	0.06694499	0	0.8179601	724.9695	0.1550553	0.9609375	0.9919797	1.185665	0.6592152	0.3094462	0	3.571692	0.1413204	10.21164	0.3450567	0.3184992	0.4730084	0.3790116
TCGA-BR-8680	2.66301369863014	0	0.06915974	0.0179303	0.3647284	1.44679	0.8788955	0.3271788	0.8506206	0.5530445	0.2014269	9.441076	0.3264613	0.2570143	0.6668034	3.625706	22.51062	16.2546	0.3295934	0.02926818	0.03225881	7.800446	1.042053	0.07244445	0.3104487	0.1363058	0.04408242	0.1802026	0.1277275	0.06723864	0.02165014	0.1170727	0.04104393	0.1499655	29.4371	0.9974781	0	0.07857817	0	0.03453174	0	0	0	0	0.6677492	0.08789481	0.09559684	0.4513269	0.06335701
TCGA-HU-8602	1.86027397260274	0	0.250764	0.01345094	2.505385	2.024599	0.4259022	0.2454428	0.3335617	0.06427759	0.05333164	0.1468461	0.1142888	1.198157	0.007466002	0.08345671	15.99106	6.852727	0.2307705	0	0	0.2165444	0.002832343	0	0	0.1380426	0	0	1.501156	0.6725472	0.02706914	0.2509301	0.01231612	1.594795	700.3547	5.877326	8.639122	0.1178954	8.009717	0.10362	0.5654504	0	11.82836	0	0.3965709	0.01236316	0.001838841	0.2325315	0.213881
TCGA-KB-A93J	3.07945205479452	0	0.7818331	0	3.443147	9.547968	1.258932	0.1232891	0.4196094	0.4325786	0.4118835	3.191655	34.32222	18.10218	0.008438106	1.860738	25.87899	12.8979	0.2587478	1.354201	0	0.9106579	5.297863	0	0.01052863	0.8378653	1.353825	0.02412408	3.501521	0.4940751	0.01835619	0.255242	0	2.24537	388.8039	0.9606694	36.46274	0.4996721	0.8533202	0.08783381	0.07100826	0	22.32933	0.08980234	253.72	0.01863053	3.458233	0.5025121	0.6868179
TCGA-HU-8249	2.41369863013699	0	0.201767	0.07846496	3.347027	1.932876	0.1970849	0.6761136	0.6218114	2.667314	1.244423	3.006387	0.380968	0.1405903	0.1742092	1.861601	18.45201	10.23516	1.185921	0.3842423	0.07058403	1.520239	2.887261	0.04601973	0.2173691	0.13421	0.03215158	0.06225682	3.237248	0.1226015	0.02368584	0.2836074	0.03592254	0.8870403	548.1846	2.902985	0.853584	2.106183	1.484062	1.322253	0.824627	0	4.277232	0.01931268	0.6696579	0.06009957	0.1045855	0.1658301	0.1435796
TCGA-HU-8604	1.9013698630137	0	0.4162316	0	8.712473	12.75606	0.09152287	0.2812994	0.9922959	0.4771668	0.5806669	66.28706	0.224546	0.1183788	0.1155155	3.886822	18.60078	21.70084	1.180731	0.1455916	0	17.24557	1.426669	0.006027654	0.1281193	0.1669986	0	0.0489263	6.56154	0.3179547	0.0186142	0.4637363	0	3.000956	1203.198	0.1873408	7.204537	18.9504	23.19417	16.29951	12.96113	0.1149966	107.435	0	0.5382305	3.591915	0.03793456	1.280527	0.1925996
TCGA-IN-8462	1.56712328767123	0	1.34533	0	6.580956	14.75458	0.3331858	0.07785256	2.442674	3.444705	2.765829	86.38064	0	0.07863022	0.3516715	14.65757	32.00181	40.07507	1.322804	0.120882	0.008635523	213.5654	234.5909	0.2502325	0.1595627	1.03627	0.1101394	0.09140087	12.71942	0.4079875	0.03863756	0.2059472	0	0.8893668	995.8872	12.50587	1.136207	2.776618	4.545004	1.368108	0.3138739	0.1909591	2.714223	0.2079253	78.01085	0.3941108	1.451458	1.451639	0.4506609
TCGA-BR-8690	0.89041095890411	0	0.5419775	0	2.791575	9.627692	0.6096128	0.7478247	3.090589	0.1831264	2.263295	69.67159	0.2558348	0	0.1754823	13.46359	21.56718	72.34238	0.7605184	0.1228731	0.04739991	143.1231	5.85833	0.439524	0.656873	0.7811024	0.04318206	0.1114876	10.19717	0.5269225	0.1272477	0.3194701	0.1206169	2.779848	900.5705	1.593725	1.100572	1.500978	3.343449	0.7103554	0.1230598	0	4.797732	0	1.635277	0.09686205	0.7203409	1.221221	0.4255746
TCGA-BR-4370	0	0	1.91848	0.05497398	12.65602	13.83151	0.4208192	0.1273808	1.940749	12.28219	4.068705	7.716339	0.09532612	0.5789396	2.50211	7.326735	43.3325	45.48443	1.484245	0	0.5934295	279.7946	1.408938	0.06755522	0	0.3283586	0.05577863	0.04984944	4.811209	1.15838	0.06321802	0.864393	0.01438171	2.058596	1970.842	0.5344514	11.18157	1.824103	2.759918	0.4537444	4.145118	0.07811089	6.360357	2.257713	6.251598	2.665966	0.6420245	2.572078	0.4003958
TCGA-RD-A7C1	1.38904109589041	1	0.7283623	0.5395277	3.046729	20.53228	0.3613767	1.422041	0.8609363	4.711117	0.9982808	1.495182	0.9823308	1.215285	10.63108	2.997545	13.8731	19.32071	0.9329847	0.3145313	0.3640036	2.848121	1.760916	0.3867517	0.7846847	0.7177585	0.869563	0.171232	9.288104	0.8092915	0.3908751	1.056825	0.4446083	2.276087	414.6873	1.019906	2.2538	1.655107	1.185034	1.142976	1.512043	0.4024644	4.653952	0.1062357	2.553454	0.5785453	0.3761622	0.7020887	0.5446941
TCGA-D7-6815	1.33150684931507	0	0.7032685	0.06531184	1.23435	3.509104	0.2684413	0.06620898	1.200637	0.3298367	0.2913242	81.52421	0.01981913	0.1003055	0.1450064	14.05868	16.13406	25.1489	0.2667904	0	0.007343999	6.235306	0.158155	0.01064039	0.03392464	4.83466	0.004460332	0.02591034	1.395757	0.1836895	0.01314358	0.1903759	0.04485124	0.5222442	324.698	0.9524324	1.449414	2.540239	2.669816	2.012532	0.5719953	0.04059984	5.438165	0.03215057	3.344416	0.4302154	0.03571439	0.7940714	0.8242157
TCGA-BR-7707	2.98630136986301	0	0.1134445	0.01102932	3.492531	1.865477	0.1880445	0	1.170145	0.5270546	0.2478042	1.120729	0.0803254	0	5.98719	2.802589	17.85427	27.19247	0.1261494	0	0.2083526	7.333604	0.3576537	0.008624937	0.04583131	0.04192233	0	0.01166806	0.2880825	0.2481598	0.0532699	0.1234526	0	0.4967151	265.618	4.26521	2.380461	1.981741	1.184339	1.826746	0.7727506	0	2.537031	0	2.036621	0.006758253	0.00603115	0.3666693	0.07794457
TCGA-BR-6458	1.61095890410959	1	1.370443	0.05722952	17.51193	11.0395	1.550722	0.05801564	2.440407	0.6837021	3.914186	17.02536	0.08683262	0.01464879	0.1191206	14.90537	20.00762	41.30461	0.3292334	0.0166817	0	20.42991	0.4036993	0.00559419	0.02972648	3.812192	0.8051238	0.007567981	17.46219	0.2324949	0.02303413	0.5471596	0	1.574043	273.4428	1.985966	2.216362	1.410772	6.669113	1.432829	1.80436	0	9.427542	0.1831177	1.764988	0.3199916	0.2464461	6.445713	1.523883
TCGA-B7-5818	0.975342465753425	0	0.2816638	0	2.544047	20.40697	0.1000464	0	0.5491679	0.1487033	0.1447663	0.7013951	0	0	0	3.320862	19.87788	26.21676	0.11186	0	0	4.90061	3.551979	0	0	0.2602155	0	0.02896987	2.503414	0.5134497	0	0.1660275	9.202037	0.8884515	242.2808	0.2810145	0.4766363	0.3600246	0.2673198	0.1054769	0.5116298	0	6.430257	0	6.033919	0.02516943	0.003743587	0.3173322	0.1589657
TCGA-BR-4361	0	0	0.765957	0	4.505558	3.490761	0.2490558	0.1081661	1.150435	0.2665314	1.668724	31.79487	0.1079289	0.01820777	0.4441841	10.19118	25.08478	25.42056	0.7119008	0.04561607	0.2239617	74.50916	0.408164	0.002317773	0	0.2027837	0.02914752	0.00940665	2.892551	0.2667512	0.0787335	0.4976299	0	1.668796	431.3446	0.4226163	0.7428769	0.5065738	1.4322	0.2054931	0.08306429	0	7.797795	0.1225575	0.7450637	0.4631158	0.05834688	4.150285	0.3231667
TCGA-BR-8591	2.34520547945205	0	0.5846373	0	4.928112	5.976191	0.2139548	0.05587443	1.108313	2.259744	1.338525	7.226482	1.02026	0.04232442	11.24296	4.121209	23.69934	26.3306	0.630412	0.01285281	3.662826	198.0745	0.655737	0.01795907	0.04771559	0.2199754	0.01129236	0.05102066	6.396616	0.2583625	0.404858	0.4691277	0.006308404	1.560276	956.6497	0.5209604	14.77404	5.495204	10.29021	8.385831	1.415957	0.06852525	30.44141	0.1220949	0.08552688	1.076525	0.14128	0.7813762	0.3582155
TCGA-F1-6177	0	0	0.129659	0.0310295	2.819136	1.119469	0.1983891	0	0.4416155	0.03369992	0.1435337	0.3582975	0.05649615	0.03176994	5.339146	0.632264	11.63937	7.53282	0.06548828	0.1628049	0.2581946	2.05624	0.2580863	0	0.01074501	0.08845709	0.2670058	0.07385964	0.1842002	0.4072622	0	0.1881301	0	0.1354662	8.031395	0.0083796	0.24304	0.2039766	0.1893169	0	0	0	0.3345746	0.1221973	0.1203731	0.009506713	0.002120978	0.1296836	0.07831659
TCGA-CG-5725	1.25205479452055	1	0.1594978	0	1.550469	22.18532	3.921668	0.0419193	2.153435	0.07185602	0.1912793	12.70105	0.4015428	0.6774084	0	11.93902	14.68114	12.66839	0.2871549	0	0	7.856892	0.7618864	0.002694728	0	0.7230086	0.01129599	0	1.546482	0.07753366	0.008321676	0.09642711	0	0.159625	138.7444	0.05583513	0.9716577	0.04530471	0.1513753	0.1194569	0.04828679	0.1542314	0.09908198	0.06106707	5.87117	0.380072	0.5059451	0.3613554	0.1565522
TCGA-D7-A4YU	1.36986301369863	0	1.965862	0	9.413175	23.22614	0.6896498	0.4592613	1.666875	11.55341	1.047813	7.947904	0.1202917	0.8987071	0	6.991283	45.53238	78.95203	1.085301	0	0.006367744	710.6172	12.30602	0.001845188	0.02941496	0.5596478	0.01546964	0.03744336	84.64786	0.3185425	0.2393238	0.6998917	0.04537057	5.298527	952.4582	2.033972	8.328985	4.684315	4.042456	5.94391	1.785451	0.1056084	5.902552	0.04181508	0.05492112	1.457403	0.8980369	1.945858	4.387956
TCGA-FP-8099	1.42191780821918	0	0.1140119	0.007389663	1.260863	1.771608	0.2069837	0.1797881	1.338534	0.1573022	0.1074307	8.588692	5.130662	15.76754	0.0328133	8.332076	15.60938	28.30548	0.2475237	0.04135671	0.006647454	1.704241	1.649391	0.02118864	0.06141409	1.145991	0.01211187	0.007817619	2.807501	0.09237078	0.01189697	0.2067835	0	0.6166985	1809.462	2.530419	4.681839	1.74877	9.558177	1.337776	0.2070976	0	2.620547	0.1746074	1.112272	0.02716824	0.2990251	0.7356032	0.1678596
TCGA-SW-A7EA	1.58630136986301	0	0.5205451	0	1.164501	3.215618	0.2659916	0	1.327956	0.09719943	0.9575251	2.523165	0.3879755	0	0.01182757	1.234974	20.01941	23.66469	0.09574836	0	0.009584314	7.211978	0.6057413	0	0	0.1619895	0.01164195	0	0.4806836	0.1331804	0	0.09938032	0	0.3975748	72.46025	1.496174	0.2967159	0.2334611	0.4160302	0.3283078	0.3483595	0	2.144447	0	5.836057	0	0.02621767	0.34611	0.06453875
TCGA-VQ-A8E3	1.81095890410959	1	0.2665171	0.06633314	5.024678	2.380273	0.590718	0.1681108	0.4648786	1.426428	0.2520457	0.7589853	0.1207743	0	9.351895	1.613524	6.760927	10.19872	0.3409609	0.05027175	0.6563779	0.3104318	0.5028358	0.1318427	0.6201925	0.2521315	0.3895869	0.157893	1.279762	0.1243746	0.06674555	0.4717811	0	1.682682	231.0395	1.101677	1.096844	0.9811121	1.133191	1.341377	0.1549173	0.1649389	0.7549702	0.1469399	1.080773	0.07113023	0.1314891	0.3118843	0.3055431
TCGA-HF-7132	6.44109589041096	0	5.272334	4.650799	6.822769	25.27805	3.383843	0.05069552	2.213367	250.8417	0.8344243	57.47192	3.611722	0.4992187	3.2962	18.94468	26.33596	14.73073	1.132044	0.05830754	2.462972	72.74267	0.5449393	0.607784	0.0952444	0.546486	0.09562644	0.07274401	14.01206	0.6407351	0	0.5189371	0.01144738	3.358736	6307.029	5.28719	35.84006	14.84801	41.86136	11.00352	5.606026	0.03108688	39.33281	0.1600128	167.8866	1.294664	0.7246725	1.189899	1.230632
TCGA-HU-A4GQ	0.00821917808219178	1	0.0627526	0	3.581056	4.443172	0.2575687	0.03298534	2.059348	0.2049642	3.773584	24.77023	0	0.04997224	5.987077	3.464167	58.74311	103.9087	2.007018	0.02276289	0.1609865	871.5491	1.281241	0.1378273	0.1577452	0.1051263	0.004444279	0.04302847	0.6181037	0.3863933	2.272204	0.1669278	0	3.141626	34.45707	0.1757416	0.283176	0.142597	0.07940915	0	0.4559493	0	0.1949134	0.3684008	51.31107	0.917148	0.1712569	1.77714	0.09444366
TCGA-D7-A6EY	0.953424657534247	1	4.816807	0.2043494	5.941188	33.6346	0.3318149	0.03945836	1.074359	41.14902	0.9516927	46.46514	0.07086929	0.03985251	2.45214	7.09964	30.24333	49.80148	0.8744904	0.00453831	0.63901	464.111	1.02861	0.005073058	0.01347864	0.1627434	0.005316421	0.04117788	59.5448	0.316255	0.1409965	0.4356777	0	4.949435	1417.637	36.47473	4.437576	4.136567	31.15749	2.023991	1.272657	0.1935693	7.647748	0.09580338	8.335039	1.103091	0.5267937	1.59164	0.7662803
TCGA-CD-A4MG	0.547945205479452	1	0.8259516	0.05290409	5.116856	19.63185	0.4417903	0.4290463	1.16689	7.206756	0.809072	1.808849	0.05504213	0.01547614	49.93666	2.257215	22.71205	34.20709	0.2675603	0.003524774	7.764044	8.522594	11.21313	0	0.1151532	0.1206527	0.00412911	0.03198166	18.57406	1.09587	0	0.3031306	0.03460051	1.160032	20.25141	5.486166	0.9734495	0.3974538	0.9960004	0.4657706	0.247109	0.03758492	1.629819	0.02976309	0.2345501	0.04631022	0.03719504	0.7537689	0.1335267
TCGA-BR-8366	0.0794520547945206	0	1.530965	0.03053207	9.32527	27.92895	0.2556305	1.207107	1.61305	5.133119	28.40795	97.50354	0.03706031	0.03126064	0.02542043	16.56067	38.14999	35.79713	1.047644	0	0	169.4865	0.6107634	0.1154011	0.2431735	0.6034707	0.02502147	0.1453512	69.39961	0.3625684	0.06758818	1.644668	0.02795617	4.67513	1978.865	3.166183	43.71019	11.87514	7.786587	16.58197	3.13746	0.2657154	25.34925	0.2404767	5.353641	1.005589	0.444526	2.875456	0.5278686
TCGA-IN-A6RR	0.561643835616438	1	0.3532688	0.04396234	4.848346	16.96908	0.3279221	0	1.019095	0.2578272	0.9005824	15.57972	3.095007	3.39836	0.3050185	3.112006	17.43585	21.73068	0.380112	0.09739003	0.02966011	20.72203	14.04762	0.0916762	0.852513	7.151896	21.82082	0.09301665	6.36775	0.5770057	0.06192993	0.2050316	0.09057006	0.4545648	1875.225	0.6885846	0.6886742	6.694989	4.988941	3.386661	0.4620219	0.05465668	5.951616	0.1082051	165.0009	0.1414249	1.319188	0.1231858	0.3661624
TCGA-VQ-A8PH	1.06575342465753	1	1.332476	13.56401	1.960873	10.15071	2.054722	0.6723878	0.9547105	4.31495	0.1643641	8.515254	12.59975	49.33692	0.4141739	9.832335	9.294027	13.99279	0.3228702	48.14477	0.4400353	6.133628	1.623607	0.01296707	0.8957598	0.1575692	0.1993071	0.01754223	5.059567	0.2280014	0.01334801	0.06186783	0.007591475	1.328966	1815.328	0.8239506	0.7215482	0.6176864	0.5260812	0.6706331	0.5421658	0.04123133	21.69367	0	11.81033	0.1422488	0.03853675	0.05827661	0.4352584
TCGA-3M-AB46	4.83561643835616	0	0.2953006	0	2.642571	1.609933	2.324463	0.1605746	0.7275404	23.59918	0.08373805	7.10994	1.480456	2.773254	0.4659756	13.03759	18.63428	37.86847	0.3127354	0.01477481	0.09261812	1.073387	1.404194	0.008257864	0.351046	0.367264	0.01298101	0.05027164	0.4325388	0.09899925	0	0.08126147	0	0.4352969	47.26655	0.07699684	0.05514072	0.2776682	0.5798528	0.1830349	0.03699314	0	0.075908	0	19.39293	0.2086777	0.5565143	0.1895746	0.1639135
TCGA-VQ-A8DT	4.06575342465753	0	0.2648693	0.01329093	0.901862	7.166791	0.3520452	0.134735	0.5273499	0.6091468	4.514394	3.287055	0.9195663	0.09525659	1.46806	1.741113	15.52752	24.39452	0.4488117	0.02789382	0.07771404	9.260351	1.122259	0.05889659	0.2945558	0.9548031	0.02904562	0.02812129	0.2840359	0.149523	0.005349426	0.1177739	0.006084806	0.4092255	1.036442	0.05024953	2.729782	1.310546	0.5189792	1.203051	0.2793619	0	0.8917007	0.03925577	335.0243	0.525292	0.08176345	0.1161451	0.3086187
TCGA-HU-A4GH	0.980821917808219	0	0.5849351	0	0.7438746	1.641561	0.7843442	0.2889438	0.2931314	11.84656	0.1014201	4.796441	4.830304	7.228406	1.843712	1.700449	11.94197	51.35982	0.1328502	2.083449	0.01972313	4.892344	4.348997	0.03714875	0.06833131	0.1541748	0.1856702	0.005798758	0.4425266	0.05481319	0.02206159	0.1227062	0.1154341	0.5632346	2221.111	1.08946	1.049466	0.7686867	0.909638	0.8233994	1.433747	0	5.174721	0.01079299	9.636726	0.01679348	0.4046413	0.05414722	0.4869751
TCGA-VQ-A8PP	1.95068493150685	1	0.2311097	0.1653719	2.217862	3.229958	0.5954241	0.1457769	1.063613	13.84043	0.8552385	3.23642	0.1047292	0	0.103763	6.245545	24.51802	15.18	0.3289502	0	0.01940375	8.355668	0.2846327	0.01499373	0	0.08198825	0.015713	0.007606479	6.863335	0.1258264	0	0.2749715	0.006583474	1.291281	651.6894	3.852334	2.502962	1.008319	2.281139	0.6092805	0.3022564	0	2.067382	0.2406797	40.32148	0.3128079	0.09829356	0.7935926	0.2431742
TCGA-D7-6528	1.26849315068493	0	0.08121538	0.1421269	2.085596	0.4472097	0.5529112	0.1921056	0.4222611	0.09261508	0.04174215	0.245342	0.2875265	0.6790859	0.201603	1.801516	23.77926	20.03956	0.5827204	0.02577757	0.01420576	20.33254	0.04322851	0.02469852	0.2296758	0.1500619	0.008627782	0.06682573	0.5812205	0.0789594	0.006356025	0.3977111	0.02168934	0.1233716	116.7406	0.7420473	0.3298417	1.314927	0.5780956	0.8515747	0	0	1.400042	0.0155475	0.0612616	0.01935305	0.04533613	0.3390002	0.1395021
TCGA-D7-6818	1.03013698630137	1	3.317287	0.2487965	16.46955	17.10833	0.1178294	0.1494602	2.87723	0.676521	2.472222	55.46829	0.04473972	0.1886914	1.902649	18.97355	28.98161	51.31835	0.4491802	0.1976871	0.6548447	118.2556	0.205674	0.970393	6.407319	106.1185	0.01006876	0.1267283	3.850956	1.382203	0.00741758	0.8079387	0	2.005509	361.365	1.453255	0.5132406	4.28056	2.608633	6.530692	0.3443259	0.0916501	4.769138	0.4717486	0.8865162	0.4629989	0.1864376	1.610483	1.507074
TCGA-CD-8529	1.02465753424658	0	2.936428	0.03025018	5.542586	29.23185	0.8657243	0.09199712	3.551824	400.2448	0.9894963	12.67002	1.358572	0.5729824	0.3526003	33.63028	29.19182	44.76856	1.040031	0.1304998	0.006802973	230.0586	0.8408045	0.1695322	0.0209503	0.4771695	0.09503009	0.03200206	18.5859	0.83188	0.006087651	0.4373507	0	5.196366	5749.296	328.1708	27.27396	8.484422	82.94222	7.719243	8.619005	0.1128267	63.05984	0.1935834	356.3915	0.1343853	0.4052709	1.449596	1.072712
TCGA-F1-A448	1.77260273972603	0	2.039151	0.04155475	7.357335	24.09459	0.3120721	0.1965859	2.066955	7.251045	1.39131	3.251229	1.176929	2.836423	6.665825	12.55151	22.24833	27.88951	1.980368	0.01615026	17.40087	34.33073	1.671272	0.0144426	0.009593158	0.3264282	0.007567715	0.06594196	3.124629	1.073498	0.01672524	1.162819	0.03804889	2.626401	3763.112	33.5911	5.617536	4.036783	8.586333	2.640982	3.073211	0.06888456	133.4563	0.06818616	92.2408	1.222215	0.07195721	0.3973416	0.437007
TCGA-VQ-AA6G	2.16986301369863	1	0.2875662	0	1.056297	3.610415	0.313995	0.1007711	0.4849813	9.778523	0.03284443	3.318289	0.7842905	0.1272221	4.551978	3.301091	15.83316	19.11018	0.4889627	0.02028285	0.2682642	6.215169	5.565208	0	0.04302818	0.1653048	0.03394346	0.01971796	0.3540605	0.1397891	0	0.1564677	0.005688688	0.2946477	1279.793	0.8523207	0.3892995	8.222655	0.7581156	3.948532	0.08705854	0	36.17452	0	12.94736	0.3045555	2.012938	0.0625539	0.1034937
TCGA-D7-6822	1.02739726027397	0	0.8575357	0	1.818055	5.011666	4.281988	0.05879426	1.350701	0.198415	0.07665154	3.750308	1.126374	0.2523716	0.05633565	6.726694	11.90823	8.163569	0.377086	1.643222	0	6.307855	0.09159342	0.00944878	12.37151	0.3031162	0.01188246	0	0.2754325	0.03624849	0	0.1555313	0	0.7382818	145.5088	0.1018056	0.2776087	0.127085	0.495396	0.139621	0.1015875	0	3.7174	0.04282506	38.05717	0.2532097	0.636277	0.188681	0.4794024
TCGA-BR-8683	0.821917808219178	1	1.665745	0.04134828	5.789253	4.223941	0.6965752	0.4750509	2.555996	3.652415	0.4007466	24.96043	0.03345946	0	1.981396	23.36905	28.82657	45.8536	2.539166	0.03856804	0.06199218	425.939	0.2931235	0.04850157	0.2290918	0.7177172	0.07153608	0.02916192	5.220021	0.7580518	0.2718216	0.3214003	0.02523989	1.727878	43.32339	2.158801	0.04797961	0	0.134546	0.05308808	0.1609443	0	0.3632742	0.488501	2.053156	1.532846	0.4503243	2.308055	0.4035275
TCGA-RD-A8NB	1.40547945205479	1	2.237179	0.08779957	12.34428	16.78857	0.1895475	0.2265597	1.63856	9.667331	4.166849	23.29275	0.2712755	0.09806692	0.6025235	11.28002	62.53075	93.26345	1.699783	0	0.03590049	962.9285	0.3428649	0.09362634	0	0.2609124	0.004360789	0.1604365	22.95193	0.578679	0.8159907	0.3871445	0.02192514	4.744956	16.84529	7.639096	0.2778563	0.1049386	0.3895868	0.03074401	0.3355378	0	0.7267566	0.4714957	52.96048	3.174169	1.030061	1.884771	0.4754345
TCGA-BR-6802	2.57534246575342	0	1.124622	0	3.624777	7.1655	0.3873586	0.09212689	1.190511	93.28596	0.6155541	3.357998	1.544338	0.3024032	0.7692484	5.827603	19.13274	22.85433	0.464034	0.3125817	0.07153197	102.2851	0.2679061	0.01480564	0	0.06044997	0.086889	0.0360531	5.47574	0.08519865	0.08229922	0.3178797	0.01040142	1.639206	1577.871	3.632216	2.491337	4.08225	9.370499	3.631704	1.008148	0.1694787	12.73864	0.04473611	97.88443	0.2366661	0.1180256	0.5157711	0.2809807
TCGA-BR-7723	2.39452054794521	1	0.8659244	0	4.895743	20.26711	3.913521	0.1950709	7.929645	1.070019	16.95035	49.40026	7.053866	53.15584	0.02136155	7.684517	9.25078	12.058	0.4637648	1.090395	0	0.5475285	0.02836342	0.2307337	145.3567	209.9967	0.05782231	5.455721	16.47207	0.3126949	3.771796	0.3141055	0.008809653	1.759758	224.4313	0.6963391	19.79454	23.73888	7.185111	19.5303	2.291959	0.04784758	8.852671	0.1705049	0.223946	0.2770901	0.02630624	2.390743	0.3302595
TCGA-BR-8059	1.2027397260274	1	0.1066445	0	4.223128	6.467622	0.09596247	0.1345362	3.459204	0.5260912	2.181514	12.27344	0	0.03397001	2.661076	15.86491	52.60407	107.9072	1.606019	0	0	685.0671	1.45315	0.008648482	0.1723366	0.3341924	0.03625345	0.07019949	2.481647	0.2488372	1.402152	0.2862634	0	2.363297	609.8826	0.2060774	1.241604	3.562332	50.89017	2.587855	0.6973742	0	0.8347357	0.03266486	5.367161	1.631491	0.3583212	1.522155	0.196789
TCGA-BR-4357	0	0	1.221481	0.06552007	4.969719	12.69169	0.5319451	0.1328401	3.348484	48.79594	0.5051288	35.82885	1.431527	0.4919459	0.3636719	3.523181	18.433	32.24483	0.550151	0.08148603	0.01964644	21.55382	0.6208404	0.01423243	0.1058798	0.2241369	0.01193214	0.01155242	4.874794	0.7098007	0.01758065	0.5602165	0.03999488	2.171915	1093.251	7.525793	6.08224	6.125582	6.289407	1.808641	4.182503	0.1086114	27.42143	0.1075103	6.134034	0.4215502	0.707608	1.180383	0.2260039
TCGA-BR-7717	1.51232876712329	1	0.6735253	0	3.887736	11.27488	0.6261456	0.0786739	2.782229	6.776663	2.679618	21.19773	0.2119537	0.09932471	0.08615313	14.96268	35.78795	91.4154	0.7555597	0.09953561	0	160.4819	1.662774	0.01264362	0.2149947	0.5604745	0.01590019	0	24.14084	0.04850491	0.1639898	0.2081199	0	0.7703568	499.0281	1.87576	0.2363928	1.658038	2.509552	1.532006	0.1812487	0.1447303	4.462956	0.1146103	12.85547	0.3744914	0.307677	0.4975849	0.4799
[truncated: 49 more columns]
