# Supplementary material for: Development of Tumor Mutation Burden-Related Prognostic Model and Novel Biomarker Identification in Stomach Adenocarcinoma
Source: Front Cell Dev Biol. 2022 Mar 23;10:790920. doi: 10.3389/fcell.2022.790920 (PMC8983817; doi:10.3389/fcell.2022.790920)
Supplement: Supplementary file 3 [file DataSheet1.ZIP › Supplementary files/Supplementary file 6 - 05.uniCox.xls]

id	HR	HR.95L	HR.95H	pvalue
CD1C	1.00567819391657	0.900899564618866	1.12264304417459	0.919657306032511
REG3G	0.981993473256669	0.861568473341853	1.11925077501771	0.785457697551071
CXCL12	1.01600803487941	0.994151839137354	1.03834473397469	0.152333657173964
PTGDS	0.999213057614462	0.992772821466466	1.00569507234538	0.811396812506899
S100A1	0.975768491825529	0.780871498407419	1.21930964516097	0.829163454122561
S100G	0.921183950538914	0.59239115905825	1.4324654542102	0.715518088280841
SLC22A17	1.06688622324547	1.01850171873892	1.11756926120883	0.00625413783071827
LTF	0.997077577717466	0.991984721502501	1.0021965806904	0.262642951528521
FABP4	1.00778084196957	0.998731332506091	1.01691234908233	0.09215747841974
APOD	1.00241358599883	1.0009215164219	1.00390787979773	0.00151436560681444
ORM2	0.996492942207907	0.982107703579671	1.01108888592443	0.635827632146603
ORM1	0.999778750606098	0.988237373106315	1.01145491697161	0.970204910189081
SEMG1	1.01200659772273	0.988741983381572	1.03581861703863	0.314501469390327
ELN	1.00600891397804	0.992240302763911	1.01996858239297	0.394186255534134
CSRP1	1.0011182541288	0.998282930886602	1.00396163025624	0.439908403570109
TPM2	1.0003505987424	0.99910524114443	1.00159750864486	0.581269646391683
FGF2	1.05242377153693	0.942389410886621	1.17530585774935	0.364484813529324
FGA	1.00129894395394	0.958728411436307	1.04575974092731	0.953301467627425
SEMG2	0.936223141202775	0.711900783268649	1.23123023702704	0.637248865815175
DES	1.00004298934743	0.99988287428616	1.00020313004853	0.598748850459693
SPINK5	1.0009269407546	0.997121930772888	1.00474647062652	0.633518304521772
PCSK2	1.33513876036985	0.834820764756283	2.13530327071147	0.227659014896728
APOH	1.00532064314041	1.00223136030737	1.00841944839391	0.000726470933175106
VTN	1.01454974214227	1.00265615311018	1.02658441389711	0.0163569942808326
ALB	0.994194105995146	0.965212414037717	1.02404600896157	0.699672488794311
CCL16	5.40531115589496	0.337046901661508	86.6864182640825	0.233330623951392
CCL19	0.999733599075397	0.992865692014749	1.00664901321356	0.939614820471947
CCL23	1.03915803103669	0.919199372582685	1.174771704243	0.53938406339437
FAM19A4	1.18046643722171	1.03139118724302	1.35108873009845	0.016009513382233
IL10	0.970316481818188	0.860356440545299	1.09433024560296	0.623401180411914
CRP	0.976317274867688	0.889116676795825	1.07207011867123	0.615599255009734
PRKCB	1.03021440582188	0.954817405965759	1.11156511740528	0.442701996747502
IGHA1	1.00007016781732	0.999987318111876	1.00015302438692	0.0969265654455422
IGHD	1.00004986783116	0.993750707011973	1.0063889576051	0.987659064930124
IGHV3-64	1.00737266292646	0.997945018190705	1.01688937117136	0.125727574413464
IGKV1-33	1.00483597519796	0.992136935538185	1.01769755855761	0.457211535259276
IGKV1D-16	1.0001509288089	0.981640230941481	1.01901068117177	0.987367135208437
IGKV1D-33	0.994810837270836	0.978237684250247	1.01166477011157	0.543870982342571
IGKV2D-30	1.00766087731941	0.973109818028614	1.04343870020461	0.668131754036962
IGKV6D-41	1.06133979611716	0.884814931244568	1.27308222662741	0.521247195832993
IGLV7-43	0.999697138853435	0.992199253432312	1.00725168455282	0.937144477361024
CMA1	1.12890197569372	1.00375515969084	1.26965192499505	0.0431261479467542
CXCL17	1.00143519360001	1.00023823934317	1.00263358021509	0.0187557103794986
FGF10	1.09324400282705	1.00391061741584	1.19052675505498	0.0403936622658691
SEMA3E	1.04189390388053	0.957026358471558	1.13428736558217	0.343783892976784
SLIT2	1.13219034624528	1.02623381602908	1.24908667022008	0.0132676074714696
CX3CR1	1.16044486293086	1.01277104430769	1.32965124493973	0.0321374864824785
GPR17	0.952754297948481	0.740682988848312	1.22554556527719	0.706362244529412
PLXNA4	1.08275897562516	0.905282341598599	1.29502912563897	0.384015562904296
XCR1	1.29306799359111	0.866353829697212	1.92995607422213	0.208444029700655
ANGPTL7	1.18531477592224	0.96064363107418	1.46253102875264	0.112851284880808
BMP3	1.02638976136833	0.966794006956468	1.08965915661615	0.393399353421266
CALCA	1.55792348903106	0.935419182511834	2.5946929922447	0.0884826995981443
FGF7	1.05520372808768	1.01514171066196	1.09684677131833	0.00650929767344992
GDF10	1.17485871961578	0.876702789974523	1.57441384565153	0.280613818057516
GDF6	2.59682074815567	1.67915791270141	4.01598798245421	1.78766676791626e-05
GDNF	0.974866868499418	0.868069568715572	1.09480328023024	0.667213576670478
GHRL	1.00853426664713	0.98915363523892	1.0282946255925	0.390678119310651
GREM2	1.0245869933475	0.970959198641557	1.08117674605235	0.375868197291381
IGF1	1.23612017160647	1.0525857097661	1.45165668170809	0.00974020227267402
INHA	1.04284939116025	1.01225954367659	1.07436364461758	0.00574239924265156
LEFTY1	0.97865538401405	0.946830092318871	1.01155040215719	0.200854662323286
LEFTY2	0.932831427475392	0.663517482654548	1.31145673600709	0.68913470598163
NPPC	1.10038269818395	0.852691202518153	1.42002412935275	0.46222093761982
NPY	1.00324947949997	0.933617585409407	1.07807472122066	0.92956209897675
NRG2	1.41912459077509	0.792314518306837	2.54181206782159	0.239149641968546
OGN	1.01017768446812	1.00102656098049	1.01941246513764	0.0291873406938648
POMC	0.972051177592688	0.886944318793433	1.06532447622498	0.54427382788575
PTN	1.02280972260025	0.990255292807812	1.05643437227114	0.171750816199422
SCGB3A1	1.00190439643664	0.99768708039211	1.00613953946817	0.376680314647399
TAC1	1.00213621216058	0.950133772343854	1.05698483408935	0.937438557617956
TNFSF9	1.00128185625468	0.980718253199077	1.02227663489944	0.903694846876048
VIP	1.00313039078514	0.987029296305971	1.01949413728933	0.704997727159947
ADRB2	1.13619066665744	0.895575794124089	1.44145167775785	0.292979924729149
AGTR1	1.02308760886687	0.93383183351589	1.1208744635274	0.62407774769546
AMHR2	1.09750968826482	1.01645961266452	1.18502250441376	0.0174519719414889
ANGPTL1	1.00553919151393	0.981170918607274	1.03051267266024	0.658982242922144
AR	1.06426870098573	0.759607509808894	1.49112252481919	0.717350520860976
AVPR2	1.00255295546163	0.853983416202976	1.17696949312416	0.975144564182311
ESRRG	1.26064614338061	1.06793859728134	1.4881274100085	0.00620896243929803
GHR	1.24897093712903	1.05950539695391	1.47231756089	0.00808297784130351
GLP2R	1.78026079108676	1.21844726593906	2.60112076482707	0.00287097607505607
MLNR	0.968129649233087	0.845052856836892	1.10913182547241	0.640577327648379
NGFR	1.01246245085582	0.996870913766261	1.02829784703031	0.117777895432124
NPR3	1.12421040431236	0.892557564781424	1.41598601931479	0.319983085918773
NR1H4	0.948152158415591	0.787922978854304	1.14096496692525	0.572958641117467
PGR	1.1518821654462	0.76111248098692	1.74328046933688	0.503620037149566
PTGER1	1.0030765612885	0.930923350995413	1.08082216084761	0.935718638626426
PTGER3	1.26338002392921	1.07747110248943	1.48136602566475	0.00399260432542084
PTGFR	1.27875074478662	1.0600518221123	1.5425693661221	0.0101888255476524
PTH1R	1.36778726167177	0.911432675779689	2.05263871145625	0.130483363594738
SCTR	1.00260694180683	0.932330685738166	1.07818040866408	0.944019789622436
SSTR5	0.911417811474776	0.783970760945674	1.05958342894249	0.227472603758339
TNFRSF13B	0.941996137265945	0.614660709750228	1.4436529105375	0.783838265389358
VIPR2	1.1858036014629	0.980345932853833	1.43432041090749	0.0791750692684514
TRAJ36	0.696591850351213	0.426163078818182	1.13862563439652	0.149262456219845
