# Supplementary material for: Development of Tumor Mutation Burden-Related Prognostic Model and Novel Biomarker Identification in Stomach Adenocarcinoma
Source: Front Cell Dev Biol. 2022 Mar 23;10:790920. doi: 10.3389/fcell.2022.790920 (PMC8983817; doi:10.3389/fcell.2022.790920)
Supplement: Supplementary file 3 [file DataSheet1.ZIP › Supplementary files/Supplementary file 7 - riskTrain.txt]

id	futime	fustat	APOD	APOH	INHA	GLP2R	riskScore	risk
TCGA-VQ-AA6J	2.2958904109589	0	8.910499	0.02972087	0.4064961	0.03270671	0.738899844489701	low
TCGA-D7-A6F0	1.85753424657534	0	238.8002	70.81196	5.193456	0.05325017	1.83106757659449	high
TCGA-VQ-AA69	2.36712328767123	0	6.615038	0.01830678	0.01391023	0.02417511	0.721976092125975	low
TCGA-RD-A8N9	2.96712328767123	0	61.31714	0.1925034	0.06399392	0.1191616	0.822430280847874	high
TCGA-VQ-A94P	0.221917808219178	1	156.9997	0.03592983	0.1569803	2.554247	3.20077379281421	high
TCGA-BR-4294	0	0	2.862538	30.98463	146.5898	0.009991921	273.06172568489	high
TCGA-BR-6564	2.17534246575342	1	129.6798	0.1602068	0.04057718	1.085234	1.47082489045418	high
TCGA-BR-8077	0.0575342465753425	0	33.81556	0.2485883	1.083617	0.07199004	0.803561024546873	low
TCGA-VQ-A8PC	3.85479452054795	1	12.54646	0.07087027	0.05385009	1.267896	1.35790049002204	high
TCGA-VQ-A8PE	1.84931506849315	1	39.20368	1.170562	0.3611259	0.01937082	0.770454383900402	low
TCGA-BR-8371	0.983561643835616	1	139.802	0.04366602	0.082948	0.4709177	1.09949515087504	high
TCGA-FP-7998	1.85753424657534	0	15.6615	0.1626021	0.02471033	0.2338118	0.81330092180284	low
TCGA-D7-8570	2.06027397260274	0	4.019706	4.08949	0.01693384	0.04659744	0.743177186578095	low
TCGA-BR-6455	1.15616438356164	1	30.62415	18.81662	0.0228275	0.255669	0.926987152891817	high
TCGA-BR-7901	0.287671232876712	1	87.7271	0.168372	0.2843019	0.9902567	1.33208144558761	high
TCGA-BR-8295	0.183561643835616	1	11.23053	677.4642	7.210883	0.2086102	37.3716065533782	high
TCGA-CD-8532	0.96986301369863	1	44.8292	0.3588837	0.4431282	0.2517731	0.871522926980037	high
TCGA-D7-6522	1.55068493150685	0	105.7942	0.02834351	0.03230481	0.4647455	1.04080326677887	high
TCGA-CG-4441	1.16712328767123	1	6.248434	0.1813401	0.1224796	0.0776059	0.744926298826173	low
TCGA-BR-7957	0.756164383561644	1	68.64887	0.02662342	0.01348636	2.804803	3.16994097419096	high
TCGA-D7-8579	1.74246575342466	0	45.48958	0.1062481	0.04403541	0.6802739	1.06224875248551	high
TCGA-BR-6801	3.35068493150685	0	6.707223	0.1968924	0.177658	0.3548015	0.85804970706797	high
TCGA-BR-8058	3.1041095890411	0	25.4298	0.04309673	0.03274663	0.2679589	0.838923238936123	high
TCGA-RD-A8N5	4.78630136986301	1	6.482612	0	0.02891291	0.03908244	0.727591580923762	low
TCGA-BR-6456	1.44109589041096	1	37.41538	0.03028607	0.214784	0.5088179	0.969760844375936	high
TCGA-BR-8588	1.06575342465753	0	32.44756	0.2748273	0	0.359741	0.887263473991164	high
TCGA-CG-5719	0.0849315068493151	0	208.246	0.178594	0.5880458	0.4061744	1.20102865608909	high
TCGA-BR-6803	2.6	0	114.4017	0.1765145	0.04126857	1.485247	1.75663272692019	high
TCGA-CD-A489	0.942465753424658	1	201.0059	0.02460583	0.1215273	1.340351	1.85884348667873	high
TCGA-CG-5717	0.580821917808219	1	21.80996	0	0.09281492	0.01344221	0.736459298478355	low
TCGA-FP-A8CX	0.0191780821917808	0	47.44194	0.2871375	0.03490858	0.1213379	0.806274685523476	low
TCGA-CG-5718	3	1	48.54597	15.12099	0.009273236	0.04834893	0.841012082962068	high
TCGA-RD-A8N4	5.94794520547945	0	58.57076	0.0180085	0.1847283	1.191042	1.40452368140038	high
TCGA-CD-8525	1.04931506849315	0	491.9867	0.8878972	2.529975	0.0610686	1.65835334216484	high
TCGA-CD-8530	1.03287671232877	0	157.7005	0.1913327	0.9920201	0.1808291	1.01285882792477	high
TCGA-BR-7715	2.8027397260274	0	35.77841	3.008925	1.019567	0.5757329	1.04891472438461	high
TCGA-BR-A4J9	0.0383561643835616	0	108.0137	0.06984182	0.07960294	0.4938147	1.06166669184838	high
TCGA-CD-5798	1.11780821917808	0	36.88599	0.06256657	0.3518004	0.190032	0.831003794224256	high
TCGA-VQ-A91N	1.56164383561644	1	5.182234	0.06879335	0.7579434	0.08706019	0.765812950467314	low
TCGA-D7-6521	1.54520547945205	0	11.74908	0.2035126	0.0515457	0.2214696	0.804719592561878	low
TCGA-VQ-A8E7	3.11780821917808	0	5.891116	0.5557752	0.1759585	0.05096748	0.737701240805911	low
TCGA-VQ-AA6F	4.50958904109589	0	1.070032	0.6618415	0.2965784	0.04295291	0.733486744321605	low
TCGA-IN-A6RI	1.53150684931507	0	6.214783	0.1132669	0.01721296	0.01994337	0.720484182370338	low
TCGA-VQ-A922	0.753424657534247	1	21.93892	0.3660256	0.1918076	0.3777963	0.888783291366049	high
TCGA-CG-5720	0.0821917808219178	1	93.58192	0.08306255	0.04508162	0.2820566	0.933974679847276	high
TCGA-VQ-A8E2	3.61369863013699	0	59.81834	2.613358	1.535126	1.258761	1.55627495254356	high
TCGA-CD-5804	0	0	191.0256	2.707461	0.04993295	0.1880241	1.04197976499232	high
TCGA-BR-8365	1.46027397260274	1	93.3756	0.09092908	0.05373789	1.249689	1.51446808926893	high
TCGA-BR-8080	0.8	1	80.22566	0.06955887	0.04404469	0.8675319	1.22689039439479	high
TCGA-BR-4187	0.386301369863014	1	232.0517	0.1194961	0.06603486	1.578012	2.18656581133778	high
TCGA-MX-A666	1.16986301369863	0	17.86142	7.909619	0.7903624	0.2456265	0.881116457706474	high
TCGA-IN-A7NU	0.975342465753425	0	14.72966	0.1935865	0.04903159	0.05680924	0.744309986281677	low
TCGA-BR-6707	1.65753424657534	1	44.62165	0.450284	0	0.1090146	0.797617111249693	low
TCGA-CD-A486	0.526027397260274	1	283.663	12.81036	53.58735	0.1801634	10.3683379526878	high
TCGA-CG-4436	0.665753424657534	0	35.26623	0.03205442	0.008118747	0.09171421	0.778552927700867	low
TCGA-ZA-A8F6	1.43835616438356	0	188.0358	0.1009408	0.05113258	1.394691	1.86967506361869	high
TCGA-VQ-A8PM	0.156164383561644	1	10.91832	2.424243	0.04537039	0.4573353	0.914632871948969	high
TCGA-D7-A6EX	0.942465753424658	0	28.4458	0.0537132	2.520231	0.239393	0.916436009969544	high
TCGA-BR-8592	0.523287671232877	1	84.97653	0.382603	0.1211322	2.510453	2.81983845951651	high
TCGA-HU-A4HB	1.30684931506849	1	10.21573	0.6629437	0.07695895	0.3505868	0.859337104213069	high
TCGA-BR-8367	2.19452054794521	1	690.5272	0.190791	0.09380458	1.106604	3.38155071955464	high
TCGA-BR-7722	1.27671232876712	1	9.719472	0.1068753	0.4756477	0.05040525	0.748685765643536	low
TCGA-D7-A4YX	3.03561643835616	0	0.6689286	2.272672	0	0.0186796	0.72188682151467	low
TCGA-BR-6705	2.13424657534247	1	152.6121	0.1479064	0.08428894	1.867734	2.25199999968146	high
TCGA-BR-8590	0.778082191780822	1	91.79912	0.2065884	0.0965995	0.744985	1.17701762121818	high
TCGA-BR-8486	0	0	12.70388	0.4648131	0.04944572	0.6445019	0.996716518435025	high
TCGA-VQ-A8PF	0.208219178082192	1	23.1221	0.3658281	0.0540499	0.4450747	0.915753146482468	high
TCGA-VQ-A928	0.476712328767123	1	100.7959	1.11871	20.29303	0.7288883	2.63797637108385	high
TCGA-R5-A7O7	3.80547945205479	0	9.393214	0.3250314	0.2469719	0.3278778	0.852821056116947	high
TCGA-BR-8384	0.30958904109589	0	64.94669	0.0489668	0.07441389	2.38536	2.56339441227014	high
TCGA-BR-4253	0.33972602739726	1	0.984598	0.4556534	0.01775507	0.005142867	0.71102732964799	low
TCGA-IN-AB1V	1.31232876712329	0	6.664127	0.0106201	0.3792704	0.02103665	0.731338206092273	low
TCGA-CD-A4MH	1.01643835616438	0	18.27631	0.4992042	0.02661863	0.06746472	0.752714066141829	low
TCGA-CG-5716	0	0	14.90182	0.1000504	0.02534078	0.2458939	0.81706719149067	low
TCGA-BR-A4IV	2.38082191780822	1	62.88722	0.00739106	0.230257	1.005311	1.29043941375924	high
TCGA-KB-A93G	1.67945205479452	0	2.686233	0.04944945	0.3381632	0.1023045	0.756146014437553	low
TCGA-R5-A7ZR	0.506849315068493	1	8.590718	24.58653	0.2851318	0.1288407	0.877522588002067	high
TCGA-IN-A6RJ	1.03835616438356	0	8.346767	0	0.1930044	0.02236197	0.728209891618087	low
TCGA-BR-7959	2.76712328767123	0	88.20153	0.04167786	0.2940648	1.395604	1.63167570480818	high
TCGA-D7-A748	0.361643835616438	1	264.047	0.3240016	0.1230947	0.04456896	1.0687928003712	high
TCGA-BR-A44U	1.15616438356164	1	64.20709	0	0.02903637	0.1962466	0.856277858019847	high
TCGA-KB-A6F7	5.3013698630137	0	66.64361	3.229722	0.411027	0.2030965	0.890375668836308	high
TCGA-F1-A72C	0.947945205479452	0	9.326825	0.1968059	0.1370793	0.0721925	0.746755356133913	low
TCGA-BR-8484	2.0986301369863	1	17.09634	0.3351287	0.007275551	0.06322228	0.748608116219247	low
TCGA-BR-6852	3.74520547945205	0	9.027452	0.014875	0.02260525	0.1145857	0.758238864800272	low
TCGA-BR-8361	2.59178082191781	0	0.6050425	0.01008037	0.07659472	0.0776515	0.736824210585844	low
TCGA-CG-4437	0.671232876712329	0	14.9714	0	0.02252503	0.05219614	0.741327330070662	low
TCGA-CG-4305	1.32876712328767	0	91.14321	0.06607399	0.1405759	0.2617631	0.924663194365274	high
TCGA-CD-8524	1.06301369863014	0	96.17537	2.400078	0.1858085	0.3149502	0.970111655979623	high
TCGA-CG-4466	1.58082191780822	0	39.48055	1.116329	0.5437383	0.09134839	0.804528770892638	low
TCGA-VQ-A924	4.61917808219178	1	15.61669	0.01616959	0.02457261	0.07473492	0.750551463866646	low
TCGA-CD-A487	1.02465753424658	0	11.90339	0.09424056	0.04773851	0.06913881	0.745393248588049	low
TCGA-VQ-A8DU	0.454794520547945	1	30.66427	0.4309932	0	0.2486828	0.837891813847273	high
TCGA-IN-A7NT	0.884931506849315	0	1.467616	0	0.09313084	0.006743984	0.712510294846273	low
TCGA-EQ-8122	0.665753424657534	1	24.25698	0.1434333	0.3077262	0.6072312	1.00348819112569	high
TCGA-MX-A5UJ	1.64383561643836	0	14.78407	0.1169536	0.01481101	0.1308481	0.771057081577694	low
TCGA-RD-A8N6	0.745205479452055	1	245.576	7.891438	9.211603	1.368261	3.00170644639798	high
TCGA-BR-7851	1.03561643835616	0	18.79469	0.03112445	0.02364961	0.2009409	0.803139737930968	low
TCGA-HU-A4HD	2.78356164383562	0	14.26103	0.6473378	0.6625232	0.1613738	0.804803890712212	low
TCGA-CD-8531	1.04931506849315	0	4.778646	0.01169421	0.03554292	0.02059046	0.719342159012721	low
TCGA-CD-A48C	0.967123287671233	1	54.81206	0.04320731	0.03939679	0.2130152	0.852247663275961	high
TCGA-BR-8679	0	0	7.605713	0.1444012	0.3154504	0.1469901	0.778481261193192	low
TCGA-BR-8368	0.358904109589041	0	4.365847	0.4054196	0.02933849	0.1912068	0.784287294332651	low
TCGA-VQ-AA68	3.63835616438356	0	3.126803	0.0522704	0.1059124	0.009586937	0.715812547549063	low
TCGA-HU-A4H8	0.73972602739726	0	1.294127	0	0.006310911	0.06397983	0.730479310804394	low
TCGA-VQ-A91E	1.81917808219178	0	1.481782	0.05074154	0.3405733	0.08562006	0.748628756879975	low
TCGA-CG-4477	2.58082191780822	0	12.20389	0.3761146	0.1587706	0.1103733	0.765715668418858	low
TCGA-CG-4469	0.589041095890411	1	0.97012	0.02461716	0	0.03792637	0.720608016696541	low
TCGA-BR-8487	0.0931506849315069	0	2.406808	0.6979847	0	0.0224031	0.719088122171807	low
TCGA-BR-4257	0.805479452054795	1	2.236955	0	0.103515	0.1149378	0.753226803841557	low
TCGA-CG-4460	1.83287671232877	1	12.67512	2.986618	27.58206	0.02338337	2.19544563217816	high
TCGA-CD-A48A	1.03561643835616	0	36.53744	1.079875	0.3163499	0.1059504	0.799576739261578	low
TCGA-R5-A7ZI	6.21095890410959	0	1.264665	0.1256589	0.3437306	0.04425055	0.733466886678319	low
TCGA-VQ-A91V	3.55342465753425	0	7.250726	0.03811743	0.7964868	0.1635925	0.799147059138109	low
TCGA-HU-A4H3	2.41643835616438	0	0.8201636	0.03536673	0.0201548	0.003891976	0.708910705621947	low
TCGA-BR-4256	0.778082191780822	1	28.08178	0.03484133	0.03706338	0.4708346	0.932108100361177	high
TCGA-HU-A4H4	1.98630136986301	0	0.8251717	0.01555472	0.01772865	0.01369391	0.712252538386015	low
TCGA-VQ-AA64	1.53424657534247	1	4.914208	0.6681662	17.89037	0.1015403	1.52099855672419	high
TCGA-D7-8572	1.4	0	36.01698	2.819286	2.473739	0.4776894	1.05710359112236	high
TCGA-D7-A6EZ	1.69315068493151	1	1.457251	2.527912	0.03936085	0.03648358	0.731289099662877	low
TCGA-CG-4465	0.750684931506849	1	3.63876	0.1681756	0.05590665	0.00925355	0.715252784623989	low
TCGA-BR-4366	0	0	55.45285	1.242716	0.2545412	0.1355671	0.832916396915769	high
TCGA-VQ-A91X	0.791780821917808	1	2.606043	0.741475	0.02449576	0.02128606	0.719756342487817	low
TCGA-BR-4371	0	0	1.600779	0.4313399	0.06952261	0.05465937	0.730886253771525	low
TCGA-BR-8286	2.45205479452055	0	12.79434	0.4081351	0.1003321	0.340816	0.858023456787827	high
TCGA-HU-A4G9	2.01643835616438	0	0.1156799	0.01192515	0.009061207	0.06299126	0.728987336599358	low
TCGA-KB-A93H	3.13698630136986	0	1.047301	0.08495498	0.5379351	0.0124653	0.727082788183203	low
TCGA-CG-5724	1.0027397260274	1	4.492147	0.02744202	0.5317145	0.4590235	0.912841216285394	high
TCGA-BR-4201	2.57534246575342	1	35.63744	0.1479181	3.276721	0.06010277	0.872887970328541	high
TCGA-VQ-A91U	0.142465753424658	1	44.9332	0	0	0.06171984	0.777507734731601	low
TCGA-D7-A4Z0	1.23013698630137	0	13.24145	0.1270285	0	0.7735054	1.05992654611568	high
TCGA-BR-8369	1.16986301369863	0	41.59903	0.2265894	0.09018519	0.7551838	1.09918768403422	high
TCGA-BR-6453	1.32876712328767	0	174.8536	0.01571167	0.02387671	0.3250539	1.07330399216166	high
TCGA-B7-A5TJ	0.917808219178082	0	30.04803	0.0440642	0.1088157	0.2763987	0.850726448088909	high
TCGA-CD-5801	1.0986301369863	1	6.072247	0.1500459	0	0.01651199	0.718751343513301	low
TCGA-B7-A5TI	1.63013698630137	0	30.77867	1.130018	0.008024609	0.0325413	0.755286570798162	low
TCGA-BR-8060	0.953424657534247	1	85.24666	39.12138	0.07636737	0.3732799	1.18729137200221	high
TCGA-D7-A6EV	0.936986301369863	0	0.5268514	0.02833658	0.08612509	0.03118335	0.720178088074239	low
TCGA-CG-4306	0.00273972602739726	1	11.33458	0.04396298	0.03340484	0.04837962	0.736480104569431	low
TCGA-VQ-A8P2	3.17808219178082	0	0.7235114	0.01340853	0.01018834	0.05312012	0.72608471580907	low
TCGA-BR-4280	0.550684931506849	1	0.5016456	0.009968843	0.007574728	0.04826949	0.724005188940213	low
TCGA-BR-A4CS	0.123287671232877	1	497.6976	7.679592	0.1222045	0.08185624	1.59241270424977	high
TCGA-D7-6525	1.11232876712329	1	2.741354	0.09949703	0.1176029	0.03649759	0.725604838006576	low
TCGA-FP-7829	1.62739726027397	0	2.965136	0.01587888	0.02413082	0.02096893	0.717266627704676	low
TCGA-IN-8663	0.282191780821918	1	1.264663	0.08736901	0.1825628	0.01682561	0.718756369985892	low
TCGA-BR-7704	2.93698630136986	0	4.511025	2.622586	0.03358561	0.02594209	0.73089989017753	low
TCGA-CD-8535	1.06849315068493	0	3.678887	0.3319223	0.6068753	0.06163899	0.751045416155447	low
TCGA-VQ-A8PU	2.27945205479452	1	1.706891	0.03093785	0.1410469	0.08511487	0.742735997671115	low
TCGA-CG-4444	3.92054794520548	0	9.3871	0.2343948	0.0791567	0.04872251	0.736577997030896	low
TCGA-CD-5813	1.03287671232877	1	501.6089	0.2720842	0.3445675	1.752596	3.57953732906482	high
TCGA-R5-A805	0.76986301369863	1	20.19039	0	0.08457289	0.3454087	0.866935205223089	high
TCGA-HU-8244	2.03287671232877	0	0.7245246	0.1707186	0.02161982	0.06575432	0.731616972307464	low
TCGA-FP-A9TM	0.517808219178082	0	5.694092	0.06345832	0.06750546	0.05866015	0.735258984460089	low
TCGA-VQ-A8PJ	0.224657534246575	1	481.0414	32.09577	0.5427611	0.2013755	1.90722020662195	high
TCGA-HU-A4GX	1.68767123287671	0	5.153851	0.05550006	0.1967989	0.07939847	0.746094552881621	low
TCGA-VQ-A94U	2.24383561643836	0	193.7912	0.09880652	0.6923784	0.4397641	1.20025017517968	high
TCGA-VQ-A91Z	4.63013698630137	0	0.7401518	0.5767587	1.307429	0.02327239	0.755173170210464	low
TCGA-BR-8081	2.68767123287671	0	52.78532	0.07035886	0.08401093	0.2610406	0.872014161054264	high
TCGA-VQ-A8PO	0.772602739726027	1	0.782287	0.02048101	0	0.02253859	0.714879201688394	low
TCGA-HU-8238	0.126027397260274	0	14.55334	0.0594165	0.1015809	0.1830798	0.793643692148001	low
TCGA-BR-8382	2.08767123287671	1	3.408895	0.5406375	0.06161972	0.06544465	0.736971992449053	low
TCGA-CG-4438	4.50684931506849	0	40.53167	0.2760716	0.3201758	0.1822839	0.832111973355962	high
TCGA-BR-6566	2.73150684931507	0	4.0267	0.0353906	0	0.02856043	0.720496650527288	low
TCGA-CG-5723	6.83835616438356	0	21.43493	0.4594013	0.334527	0.1348144	0.791462570599142	low
TCGA-HU-A4GF	2.15068493150685	0	2.382286	3.929341	0.09801448	0.04149383	0.741259177147302	low
TCGA-VQ-A8PB	2.85753424657534	1	0.636897	0.03183326	0	0.01226096	0.711110353112707	low
TCGA-HU-A4GT	0.542465753424658	0	2.388141	0.392866	0	0.01137722	0.713972611903951	low
TCGA-CD-8527	0.597260273972603	1	42.83732	1.273078	1.055276	0.09552104	0.827376863847257	high
TCGA-F1-6874	1.20547945205479	0	0.3824619	0.1158672	0.04891142	0.079338	0.736810175816713	low
TCGA-BR-4368	0	0	10.23486	0.01110617	0.04219457	0.3153257	0.840314955716407	high
TCGA-BR-8485	0.767123287671233	0	18.61049	0.2820725	0.6555979	0.2592839	0.848662355244858	high
TCGA-BR-7958	2.46301369863014	0	5.011631	0.3434022	0	0.1403633	0.764208661723511	low
TCGA-IN-A6RL	1.11232876712329	1	121.0356	0.3773419	0.1011952	0.04885303	0.868576797292798	high
TCGA-CG-4440	0.334246575342466	1	6.970706	0.3170908	0.07138915	0.03360227	0.728553158534813	low
TCGA-HF-A5NB	2.54246575342466	0	0.1955569	0.07011988	0.1811517	0.01697615	0.717583204253304	low
TCGA-BR-7197	0.767123287671233	0	18.36517	0.8300688	0.07312692	0.5030648	0.939130087326799	high
TCGA-HJ-7597	2.20547945205479	1	1.700788	0.5443077	0.4056333	0.1428361	0.774567136160361	low
TCGA-BR-6452	2.89041095890411	0	3.111043	0.096454	0.02931585	0.1018983	0.747481785256387	low
TCGA-BR-8483	0.449315068493151	0	182.3937	0.3850341	0.5572656	0.4156449	1.16183566767128	high
TCGA-BR-A4QL	1.34520547945205	1	9.678643	0.008839395	0	0.0389097	0.730134940125074	low
TCGA-BR-8284	0.671232876712329	1	11.45471	0.3281484	0.02266731	0.5974813	0.970081855977078	high
TCGA-BR-4363	0	0	21.15866	0.1264876	0.1397969	0.607396	0.992349162500021	high
TCGA-D7-6526	1.43287671232877	0	136.9529	0.4902882	0.1397028	0.3102377	1.01513823371684	high
