# Supplementary material for: Development of Tumor Mutation Burden-Related Prognostic Model and Novel Biomarker Identification in Stomach Adenocarcinoma
Source: Front Cell Dev Biol. 2022 Mar 23;10:790920. doi: 10.3389/fcell.2022.790920 (PMC8983817; doi:10.3389/fcell.2022.790920)
Supplement: Supplementary file 3 [file DataSheet1.ZIP › Supplementary files/Supplementary file 8 - riskTest.txt]

id	futime	fustat	APOD	APOH	INHA	GLP2R	riskScore	risk
TCGA-RD-A8MW	3.15890410958904	1	18.46172	0.4588058	0.8260758	0.1646409	0.815525204207554	low
TCGA-D7-A747	0.698630136986301	1	179.6617	0.2728444	0.2261653	1.725102	2.19540250319543	high
TCGA-VQ-A8DZ	1.08493150684932	1	33.18545	1.26763	0.429627	0.07225791	0.786674753306432	low
TCGA-D7-8573	1.62465753424658	0	0.795129	3.94557	0.0422254	0.1320932	0.772139126761716	low
TCGA-B7-A5TK	0.789041095890411	0	52.03395	2.897785	0.0424795	0.1456027	0.833210554614755	high
TCGA-BR-A4J8	1.12602739726027	0	39.22619	0.008937651	0.01358237	0.7238965	1.07391301428098	high
TCGA-FP-8211	1.13150684931507	0	3.116873	0.1422402	1.443638	0.02236144	0.759800117264128	low
TCGA-CD-5803	0.934246575342466	1	105.2569	0.1150828	0.2748257	0.5970374	1.12222091639692	high
TCGA-SW-A7EB	0.482191780821918	0	68.50856	11.23715	1.309029	0.2326716	0.979171381772272	high
TCGA-VQ-AA6A	3.24383561643836	0	33.68746	0.9982144	0.5688626	0.05492488	0.783655533910528	low
TCGA-HU-A4GY	0.0219178082191781	0	129.4441	0.06174533	0.109472	0.4824338	1.09046987885559	high
TCGA-VQ-AA6K	1.03561643835616	1	12.96761	0.5797535	3.3039	0.03417841	0.836373914548372	high
TCGA-BR-A4J4	0.0438356164383562	0	5.94933	0.06510877	0.007067467	0.07369691	0.73931882088314	low
TCGA-RD-A8N1	9.64109589041096	0	122.6895	0.103982	0.02257421	0.1438528	0.908849844220984	high
TCGA-FP-A4BF	0.46027397260274	1	76.05919	0.4078209	0.2224771	0.07594936	0.828495783981264	high
TCGA-FP-8210	0.419178082191781	1	150.1049	0.07005081	0.1330686	1.012426	1.46591974464515	high
TCGA-HU-A4G2	2.02465753424658	0	1.298888	0.1264877	0.006006902	0.1061362	0.746515566793039	low
TCGA-BR-8676	0.627397260273973	0	5.073767	0.1434629	0	0.02631259	0.72120014484216	low
TCGA-VQ-A91Y	0.810958904109589	1	194.4558	0.2789942	0.2051526	1.239976	1.75925205945409	high
TCGA-BR-7196	1.82465753424658	0	129.386	0.03428076	0.06946106	1.476293	1.78816138453548	high
TCGA-VQ-A94O	1.75342465753425	1	22.38205	2.27493	1.232258	0.2553049	0.880446365152973	high
TCGA-D7-6520	1.56986301369863	0	293.9983	1.178947	0.02660825	0.529231	1.42340840672531	high
TCGA-CD-8534	1.00547945205479	0	118.5325	0.1396482	0.1945356	0.2433229	0.956002665279379	high
TCGA-BR-A4PF	0.0958904109589041	0	10.2661	0.1075592	0.04086392	0.08116452	0.747941198235133	low
TCGA-BR-8686	1.73972602739726	1	155.8055	1.227065	0.0160754	0.679826	1.25378074395794	high
TCGA-HU-A4G3	0.465753424657534	0	8.198415	0.2350915	0.2286489	0.3083816	0.842075749936956	high
TCGA-HU-A4GD	1.8958904109589	0	21.65325	3.035095	0.6817031	0.6091839	1.03109841175037	high
TCGA-CG-5722	0.0821917808219178	0	6.876828	0.2169895	0.04496656	0.1259069	0.761626251820983	low
TCGA-RD-A8MV	10.1917808219178	0	18.2266	0.2605108	0.02969199	0.09173836	0.760976144255914	low
TCGA-BR-A4J7	2.70958904109589	0	134.2806	0	0.3042176	2.208649	2.62007882038954	high
TCGA-CG-5734	0.665753424657534	1	9.298844	0	0.03705582	0.3059034	0.83500832555329	high
TCGA-BR-4279	0.797260273972603	1	609.1594	0.1345989	0	2.522995	6.06694790319518	high
TCGA-VQ-A91Q	1.73424657534247	1	4.149393	1.056989	3.359816	0.02326355	0.825059531367913	high
TCGA-BR-8677	2.22739726027397	0	45.18483	0.2768346	0.3005001	0.3394629	0.905509724024433	high
TCGA-B7-A5TN	0.786301369863014	0	4.328479	0.1509573	0.3778466	0.09771932	0.757818934243789	low
TCGA-VQ-A927	0.547945205479452	1	5.168487	0.04492701	0.08534337	0.2274263	0.799792519764916	low
TCGA-RD-A7BS	0.920547945205479	1	56.3025	0.386295	0.2935225	0.1530372	0.838767596980153	high
TCGA-CG-5732	5.75342465753425	1	54.8845	4.495271	1.528071	0.2245622	0.930690128868444	high
TCGA-BR-4267	0.515068493150685	1	1.0636	0.8625312	0.8997672	0.04504599	0.752731217755093	low
TCGA-R5-A7ZF	0.70958904109589	1	0.9634311	0.6191231	0.04704347	0.004542146	0.712226384847709	low
TCGA-BR-8364	1.84931506849315	0	299.3387	0.0594803	0.07102155	2.635066	4.08978209415543	high
TCGA-BR-A4J5	2.36164383561644	0	27.95769	0.08392733	0.5597709	1.553682	1.63433217211081	high
TCGA-VQ-A94T	0.936986301369863	1	0.3955734	0.2345918	0.1893931	0.1161718	0.755149267367663	low
TCGA-HU-8608	1.75616438356164	0	0.4208855	0	0	0.09113793	0.739326760338271	low
TCGA-D7-8576	1.22191780821918	1	2.548627	0.3358892	0.1082761	0.286746	0.822696335194977	high
TCGA-IN-7806	3.03013698630137	0	26.29556	0.08346765	0.07134984	0.02296326	0.744532187054809	low
TCGA-FP-7916	1.17260273972603	1	115.8315	0.1748764	0.06643907	0.81308	1.2595517431772	high
TCGA-BR-6565	0.764383561643836	1	78.25902	0.304822	0.1247163	0.1574012	0.861872725883953	high
TCGA-IN-A7NR	0.542465753424658	0	37.6147	1.271064	0.1566171	0.05292599	0.775784507970165	low
TCGA-VQ-A8PK	1.48767123287671	1	29.05925	0.03448224	0.1659396	0.02276785	0.750074650822199	low
TCGA-BR-6457	1.13972602739726	0	393.537	0.04486348	0.1363563	2.465238	4.32246412738229	high
TCGA-D7-A6F2	1.3041095890411	0	15.97347	0.05443519	0.02481723	0.3115002	0.845386663368872	high
TCGA-CG-4301	0.252054794520548	0	26.22427	0.3873823	0.2323806	0.1234026	0.78900387335457	low
TCGA-D7-8574	1.43287671232877	0	27.51303	0.01365633	0.2179092	1.926625	1.94058648093153	high
TCGA-MX-A5UG	0.30958904109589	1	44.79056	0.131645	0.05626641	0.5849142	1.01243175184135	high
TCGA-CG-4475	1.91506849315068	0	50.59986	0.2847749	0.2936632	0.1387844	0.825470205830035	high
TCGA-BR-A4J6	0.0547945205479452	0	82.24082	0.06174637	1.327092	0.09512941	0.880070095661184	high
TCGA-BR-8380	0.0575342465753425	0	80.57302	0.7996543	0.05523723	1.241986	1.48630895206979	high
TCGA-BR-6563	3.26027397260274	0	137.6692	0.1212636	0.0335058	0.94868	1.38931653195081	high
TCGA-D7-6519	1.71232876712329	0	13.01912	0.03270112	1.01047	0.02639	0.758896254288343	low
TCGA-BR-A4CR	0	0	2.930561	0.5380081	0.5493253	0.05550542	0.747042338250105	low
TCGA-BR-8381	0.613698630136986	0	22.5495	0.4721784	0.09659466	0.1678755	0.798472272930058	low
TCGA-HU-8610	0.063013698630137	0	211.5495	1.54984	1.075228	0.0978832	1.06233596166055	high
TCGA-IN-A6RN	1.62739726027397	0	11.75268	0.06849773	1.587444	0.02261376	0.773626305101051	low
TCGA-VQ-A8E0	1.53972602739726	1	41.03136	0.1558781	0.4079686	0.09720491	0.800340183810135	low
TCGA-BR-6709	1.01369863013699	1	1.226141	0	0.01269999	0.7688339	1.03887794739223	high
TCGA-MX-A663	0.821917808219178	1	184.1196	13.3535	2.200547	1.168185	1.93762424958858	high
TCGA-VQ-A8DV	1.1041095890411	1	3.698685	343.2788	4.284798	0.08495753	5.3369177831102	high
TCGA-FP-7735	0.29041095890411	1	46.5348	18.69145	0.04466201	0.3643818	1.00193725195534	high
TCGA-RD-A7BW	0.427397260273973	1	422.2917	0.2552007	0.258549	1.0157	2.19854514722705	high
TCGA-CG-4443	2.4986301369863	0	1.924563	16.2534	5.519808	0.02687138	0.971848441287053	high
TCGA-VQ-A8PD	1.35890410958904	1	3.11247	0.04058266	0.04625451	0.5537803	0.937091854748533	high
TCGA-CD-8526	1.04383561643836	0	70.337	5.600453	0.1564504	0.4123832	0.996245404566453	high
TCGA-CG-4476	0	0	189.5301	0.1338518	0.05085298	1.531908	2.00700606451652	high
TCGA-D7-8578	1.76164383561644	0	12.49357	0.5275701	0.3848343	0.1579154	0.792108591219134	low
TCGA-BR-8291	1.66301369863014	1	128.4784	0.1429746	0.08147841	1.704498	2.00348033370873	high
TCGA-CD-5800	1.0958904109589	0	74.15469	9.011789	3.929247	0.04528373	0.985426973508773	high
TCGA-BR-8296	1.2986301369863	1	7.81845	0.8319836	0.2288908	0.397798	0.882822116621014	high
TCGA-HF-7133	5.25479452054795	0	5.839168	0.3264787	0.4198135	0.1381837	0.777001223704483	low
TCGA-CD-8528	1.02739726027397	0	1.114579	0.1087218	0.01502022	0.01957815	0.714924956144549	low
TCGA-IP-7968	0.210958904109589	0	2.061547	0.3035994	3.750313	0.06491082	0.849505593001893	high
TCGA-VQ-A8P8	2.58082191780822	0	29.66371	0.1218107	0.05142038	0.5808752	0.988061524077494	high
TCGA-CG-4462	0	1	191.5851	0.01238343	0.04704715	0.4824137	1.19086849936018	high
TCGA-F1-6875	6.01917808219178	1	1.026782	0.4885307	0.4784424	0.02389377	0.731058383050367	low
TCGA-FP-8631	0.0465753424657534	0	55.99843	0.4062625	1.558908	0.09388611	0.855763378198619	high
TCGA-R5-A7ZE	1.51780821917808	1	30.31533	0.3329773	0.5228864	0.007328582	0.757448429745706	low
TCGA-IN-7808	0.287671232876712	1	17.79558	0.1004346	0.009539285	1.749051	1.73730007005896	high
TCGA-D7-6524	1.48767123287671	0	7.558892	0.02057365	0.04689806	0.1652759	0.776781168269782	low
TCGA-HU-A4H6	1.76438356164384	0	7.234213	0.08994051	0.05315366	0.2793327	0.822429073670326	high
TCGA-IN-A6RS	1.04931506849315	0	3.353275	0.3273384	0.01715344	0.009937205	0.714703702224976	low
TCGA-BR-8682	2.71506849315068	0	151.9616	0.02780469	0.03169068	2.530456	3.12414318324982	high
TCGA-CD-5799	1.08493150684932	0	31.49739	0.1007306	0.06697174	0.1136215	0.78489921590003	low
TCGA-BR-8297	0.616438356164384	0	50.72308	0.2597412	0.1118383	1.309126	1.47050032861583	high
TCGA-BR-8373	1.23287671232877	0	83.90056	0.09894961	1.893318	2.692561	3.30195689170283	high
TCGA-VQ-A923	0	1	16.16748	0.4582645	0.01658132	0.1320793	0.77453612474672	low
TCGA-BR-7716	3.31506849315068	0	42.01696	0.399611	0	0.1104071	0.794927817520668	low
TCGA-D7-8575	1.51780821917808	1	64.08034	0.2142752	1.336796	0.158856	0.885787680463478	high
TCGA-ZQ-A9CR	0.0657534246575342	1	2.74204	0.09097424	0.3456295	0.2145295	0.800215045961211	low
TCGA-VQ-A91D	0.975342465753425	1	0.9758674	0.007813568	0	0.005159124	0.708853988562935	low
TCGA-BR-8372	2.60547945205479	0	5.540463	0.2494115	0.05306361	0.09222126	0.747824840026059	low
TCGA-CD-8533	1.28219178082192	0	49.23632	4.521586	9.469284	0.470621	1.42814818812652	high
TCGA-VQ-A91A	3.28767123287671	0	1.579794	0.02546298	0.02579706	0.1307649	0.756254171251769	low
TCGA-BR-4369	0	0	31.18923	2.499422	1.052118	0.147211	0.839983441394329	high
TCGA-BR-8589	2.26027397260274	0	2.402413	2.446913	0.0138751	0.09243721	0.751975974493365	low
TCGA-IN-AB1X	1.12602739726027	0	4.354642	0.01920466	0.2334796	0.07819585	0.74571283245767	low
TCGA-HU-A4GC	0.271232876712329	0	32.32182	4.149297	0.007471098	0.1341711	0.809140915053117	low
TCGA-BR-8289	0.221917808219178	1	51.43194	0.8057733	9.949209	0.5568623	1.49489405893697	high
TCGA-VQ-A92D	5.56712328767123	0	2.462357	0.7690756	0.3283004	0.03233205	0.732421118378664	low
TCGA-VQ-A8P3	3.1013698630137	0	6.395756	1.769463	0.1712751	0.06201364	0.746946284235906	low
TCGA-HU-A4H5	1.98356164383562	0	1.601622	8.891021	4.071017	0.01090166	0.875539108719927	high
TCGA-HF-7134	4.35068493150685	0	1.231786	0.07485236	0.00812512	0.08472572	0.73836391682596	low
TCGA-CG-5721	0.501369863013699	0	7.436601	0.1381015	0.03815821	0.09118533	0.748632635193565	low
TCGA-D7-6527	0.854794520547945	1	12.27902	0.7327261	2.914263	0.2141834	0.900905385000064	high
TCGA-CG-4442	0	0	1.223511	0.2124272	0.5245848	0.1314946	0.771927990930933	low
TCGA-VQ-A8PX	5.38082191780822	0	1.297798	0.02098615	0.382707	0.1016157	0.755568066637663	low
TCGA-HU-A4H0	0.175342465753425	0	2.059626	0.2415402	0.01184077	0.07545461	0.736596002654635	low
TCGA-BR-8687	0.684931506849315	1	12.17462	0.01860195	1.095425	0.1310128	0.801242973266777	low
TCGA-VQ-A8P5	0.643835616438356	1	5.136633	0.9902757	0.3105355	0.2560074	0.822576789187005	high
TCGA-D7-5577	2.14246575342466	1	1.966994	0.7874659	0.02393393	0.04506199	0.727834477403127	low
TCGA-VQ-A94R	3.54520547945205	1	77.50066	0.01952789	0.02967615	0.3803678	0.957292753978226	high
TCGA-HU-A4G8	1.89041095890411	0	0.9193528	0.01404056	0.03200574	0.04635332	0.724468002794105	low
TCGA-HU-A4GU	0.547945205479452	0	0.08637468	0.01780829	0.006765729	0.001959736	0.707028796462704	low
TCGA-VQ-A91K	5.1013698630137	0	6.248484	0.00785537	0.2626284	0.07434305	0.747156406141678	low
TCGA-BR-6454	0	0	35.39203	2.209747	0.1983135	0.05744276	0.780134541798481	low
TCGA-VQ-A91S	2.73972602739726	0	4.980871	0.1740912	0.03779471	0.07298318	0.739329442622807	low
TCGA-D7-5578	1.05479452054795	0	10.24232	0.5876062	0	0.1551933	0.776794732279641	low
TCGA-D7-A74A	1.66301369863014	0	1.72347	0.8959453	0.7984402	0.02434455	0.742861495686947	low
TCGA-VQ-AA6D	1.42739726027397	0	135.3305	1.83961	0.4443368	0.02145083	0.89363274103041	high
TCGA-HU-A4GP	0.747945205479452	0	1.659185	0.1303171	0.007072868	0.4220324	0.874612634680136	high
TCGA-BR-4191	1.52876712328767	1	49.6846	1.411273	0.353977	0.3256889	0.912577098839421	high
TCGA-RD-A7BT	0.717808219178082	1	52.51684	0.8444173	0.05202343	0.02511486	0.77695976969957	low
TCGA-HU-A4H2	1.07945205479452	0	8.606195	0	0.0636853	0.03353972	0.728834861527615	low
TCGA-BR-8678	2.06575342465753	0	0.7755116	0.0524233	0.7249666	0.1546089	0.785914652159542	low
TCGA-CG-5726	2.41369863013699	1	4.284231	0	0.04044702	0.08201014	0.741313064638685	low
TCGA-VQ-A925	0.378082191780822	1	5.299284	0.3441195	0.4357931	0.2642419	0.827440213143838	high
TCGA-BR-8680	2.66301369863014	0	9.441076	0.3104487	0.0849209	0.06559433	0.743336111303622	low
TCGA-HU-8602	1.86027397260274	0	0.1468461	0	0	0.01025157	0.709769624765403	low
TCGA-KB-A93J	3.07945205479452	0	3.191655	0.01052863	0.008000075	0.03012454	0.720313594933536	low
TCGA-HU-8249	2.41369863013699	0	3.006387	0.2173691	0.1135515	0.08073224	0.742443109308501	low
TCGA-HU-8604	1.9013698630137	0	66.28706	0.1281193	0	0.02467334	0.787977300619159	low
TCGA-IN-8462	1.56712328767123	0	86.38064	0.1595627	0.2525878	0.0760902	0.841046916520689	high
TCGA-BR-8690	0.89041095890411	0	69.67159	0.656873	0.8873219	0.2007956	0.898011677342393	high
TCGA-BR-4370	0	0	7.716339	0	0.0578591	0.2035052	0.792194505686127	low
TCGA-RD-A7C1	1.38904109589041	1	1.495182	0.7846847	0.6530193	0.5592295	0.963913982230631	high
TCGA-D7-6815	1.33150684931507	0	81.52421	0.03392464	0.2062185	0.1269315	0.854445345079736	high
TCGA-BR-7707	2.98630136986301	0	1.120729	0.04583131	0.02321632	0.02353663	0.716340990260312	low
TCGA-BR-6458	1.61095890410959	1	17.02536	0.02972648	1.814519	0.6738854	1.08880183034056	high
TCGA-B7-5818	0.975342465753425	0	0.7013951	0	0	0.004174112	0.708192111863537	low
TCGA-BR-4361	0	0	31.79487	0	0.04679178	0.5096129	0.955699456372624	high
TCGA-BR-8591	2.34520547945205	0	7.226482	0.04771559	0.02900498	0.1260221	0.76090155461627	low
TCGA-F1-6177	0	0	0.3582975	0.01074501	0.008164494	0	0.706630579944533	low
TCGA-CG-5725	1.25205479452055	1	12.70105	0	0.5440183	0.04412193	0.751201865355689	low
TCGA-D7-A4YU	1.36986301369863	0	7.947904	0.02941496	0.02235067	0.3107527	0.83502686661996	high
TCGA-FP-8099	1.42191780821918	0	8.588692	0.06141409	0.6455311	0.03829755	0.747762613901789	low
TCGA-SW-A7EA	1.58630136986301	0	2.523165	0	0.03364078	0.04222514	0.724665454379721	low
TCGA-VQ-A8E3	1.81095890410959	1	0.7589853	0.6201925	0.1483556	0.1794719	0.780138004664851	low
TCGA-HF-7132	6.44109589041096	0	57.47192	0.0952444	0.06579139	0.4802337	0.979011261143808	high
TCGA-HU-A4GQ	0.00821917808219178	1	24.77023	0.1577452	0	0.07935667	0.762244773310138	low
TCGA-D7-A6EY	0.953424657534247	1	46.46514	0.01347864	0.02048323	0.5844101	1.01259515721427	high
TCGA-CD-A4MG	0.547945205479452	1	1.808849	0.1151532	0.007954367	0.05760082	0.729192451446944	low
TCGA-BR-8366	0.0794520547945206	0	97.50354	0.2431735	0.03213444	0.5445147	1.07126696049742	high
TCGA-IN-A6RR	0.561643835616438	1	15.57972	0.852513	0.06940432	0.07371247	0.754769663308036	low
TCGA-VQ-A8PH	1.06575342465753	1	8.515254	0.8957598	0.2268781	0.116268	0.76799752879514	low
TCGA-3M-AB46	4.83561643835616	0	7.10994	0.351046	0.02500677	0.08450597	0.746231698570197	low
TCGA-VQ-A8DT	4.06575342465753	0	3.287055	0.2945558	0.07693652	0.131685	0.761100874899374	low
TCGA-HU-A4GH	0.980821917808219	0	4.796441	0.06833131	0	0.07352503	0.737817627870461	low
TCGA-VQ-A8PP	1.95068493150685	1	3.23642	0	0.01513485	0.008767812	0.712878908464798	low
TCGA-D7-6528	1.26849315068493	0	0.245342	0.2296758	0.008310331	0.1251713	0.752964302928777	low
TCGA-D7-6818	1.03013698630137	1	55.46829	6.407319	0.08728457	0.4382304	0.988995655679084	high
TCGA-CD-8529	1.02465753424658	0	12.67002	0.0209503	0.3581748	0.8530357	1.11702058160746	high
TCGA-F1-A448	1.77260273972603	0	3.251229	0.009593158	0	0.171022	0.772649077297125	low
TCGA-VQ-AA6G	2.16986301369863	1	3.318289	0.04302818	0.01307782	0.05492705	0.729698058106018	low
TCGA-D7-6822	1.02739726027397	0	3.750308	12.37151	0.5035914	0.1856507	0.847904078762771	high
TCGA-BR-8683	0.821917808219178	1	24.96043	0.2290918	0.152314	0.7416148	1.06816834693668	high
TCGA-RD-A8NB	1.40547945205479	1	23.29275	0	0.07560607	0.5450611	0.961852608148738	high
TCGA-BR-6802	2.57534246575342	0	3.357998	0	0.227164	0.03463131	0.72834537669741	low
TCGA-BR-7723	2.39452054794521	1	49.40026	145.3567	6.096049	0.2698502	2.37282293197598	high
TCGA-BR-8059	1.2027397260274	1	12.27344	0.1723366	0.05237931	0.09861799	0.757308125339336	low
TCGA-BR-4357	0	0	35.82885	0.1058798	3.781233	0.04993578	0.885985119211983	high
TCGA-BR-7717	1.51232876712329	1	21.19773	0.2149947	0.07147073	0.1330839	0.781334617631444	low
