# Supplementary material for: Development of Tumor Mutation Burden-Related Prognostic Model and Novel Biomarker Identification in Stomach Adenocarcinoma
Source: Front Cell Dev Biol. 2022 Mar 23;10:790920. doi: 10.3389/fcell.2022.790920 (PMC8983817; doi:10.3389/fcell.2022.790920)
Supplement: Supplementary file 3 [file DataSheet1.ZIP › Supplementary files/Supplementary file 9 - riskTotal.txt]

id	futime	fustat	APOD	APOH	INHA	GLP2R	riskScore	risk
TCGA-VQ-AA6J	2.295890411	0	8.910499	0.02972087	0.4064961	0.03270671	0.738899844	low
TCGA-D7-A6F0	1.857534247	0	238.8002	70.81196	5.193456	0.05325017	1.831067577	high
TCGA-VQ-AA69	2.367123288	0	6.615038	0.01830678	0.01391023	0.02417511	0.721976092	low
TCGA-RD-A8N9	2.967123288	0	61.31714	0.1925034	0.06399392	0.1191616	0.822430281	high
TCGA-VQ-A94P	0.221917808	1	156.9997	0.03592983	0.1569803	2.554247	3.200773793	high
TCGA-BR-4294	0	0	2.862538	30.98463	146.5898	0.009991921	273.0617257	high
TCGA-BR-6564	2.175342466	1	129.6798	0.1602068	0.04057718	1.085234	1.47082489	high
TCGA-BR-8077	0.057534247	0	33.81556	0.2485883	1.083617	0.07199004	0.803561025	low
TCGA-VQ-A8PC	3.854794521	1	12.54646	0.07087027	0.05385009	1.267896	1.35790049	high
TCGA-VQ-A8PE	1.849315068	1	39.20368	1.170562	0.3611259	0.01937082	0.770454384	low
TCGA-BR-8371	0.983561644	1	139.802	0.04366602	0.082948	0.4709177	1.099495151	high
TCGA-FP-7998	1.857534247	0	15.6615	0.1626021	0.02471033	0.2338118	0.813300922	low
TCGA-D7-8570	2.060273973	0	4.019706	4.08949	0.01693384	0.04659744	0.743177187	low
TCGA-BR-6455	1.156164384	1	30.62415	18.81662	0.0228275	0.255669	0.926987153	high
TCGA-BR-7901	0.287671233	1	87.7271	0.168372	0.2843019	0.9902567	1.332081446	high
TCGA-BR-8295	0.183561644	1	11.23053	677.4642	7.210883	0.2086102	37.37160655	high
TCGA-CD-8532	0.969863014	1	44.8292	0.3588837	0.4431282	0.2517731	0.871522927	high
TCGA-D7-6522	1.550684932	0	105.7942	0.02834351	0.03230481	0.4647455	1.040803267	high
TCGA-CG-4441	1.167123288	1	6.248434	0.1813401	0.1224796	0.0776059	0.744926299	low
TCGA-BR-7957	0.756164384	1	68.64887	0.02662342	0.01348636	2.804803	3.169940974	high
TCGA-D7-8579	1.742465753	0	45.48958	0.1062481	0.04403541	0.6802739	1.062248752	high
TCGA-BR-6801	3.350684932	0	6.707223	0.1968924	0.177658	0.3548015	0.858049707	high
TCGA-BR-8058	3.104109589	0	25.4298	0.04309673	0.03274663	0.2679589	0.838923239	high
TCGA-RD-A8N5	4.78630137	1	6.482612	0	0.02891291	0.03908244	0.727591581	low
TCGA-BR-6456	1.44109589	1	37.41538	0.03028607	0.214784	0.5088179	0.969760844	high
TCGA-BR-8588	1.065753425	0	32.44756	0.2748273	0	0.359741	0.887263474	high
TCGA-CG-5719	0.084931507	0	208.246	0.178594	0.5880458	0.4061744	1.201028656	high
TCGA-BR-6803	2.6	0	114.4017	0.1765145	0.04126857	1.485247	1.756632727	high
TCGA-CD-A489	0.942465753	1	201.0059	0.02460583	0.1215273	1.340351	1.858843487	high
TCGA-CG-5717	0.580821918	1	21.80996	0	0.09281492	0.01344221	0.736459298	low
TCGA-FP-A8CX	0.019178082	0	47.44194	0.2871375	0.03490858	0.1213379	0.806274686	low
TCGA-CG-5718	3	1	48.54597	15.12099	0.009273236	0.04834893	0.841012083	high
TCGA-RD-A8N4	5.947945205	0	58.57076	0.0180085	0.1847283	1.191042	1.404523681	high
TCGA-CD-8525	1.049315068	0	491.9867	0.8878972	2.529975	0.0610686	1.658353342	high
TCGA-CD-8530	1.032876712	0	157.7005	0.1913327	0.9920201	0.1808291	1.012858828	high
TCGA-BR-7715	2.802739726	0	35.77841	3.008925	1.019567	0.5757329	1.048914724	high
TCGA-BR-A4J9	0.038356164	0	108.0137	0.06984182	0.07960294	0.4938147	1.061666692	high
TCGA-CD-5798	1.117808219	0	36.88599	0.06256657	0.3518004	0.190032	0.831003794	high
TCGA-VQ-A91N	1.561643836	1	5.182234	0.06879335	0.7579434	0.08706019	0.76581295	low
TCGA-D7-6521	1.545205479	0	11.74908	0.2035126	0.0515457	0.2214696	0.804719593	low
TCGA-VQ-A8E7	3.117808219	0	5.891116	0.5557752	0.1759585	0.05096748	0.737701241	low
TCGA-VQ-AA6F	4.509589041	0	1.070032	0.6618415	0.2965784	0.04295291	0.733486744	low
TCGA-IN-A6RI	1.531506849	0	6.214783	0.1132669	0.01721296	0.01994337	0.720484182	low
TCGA-VQ-A922	0.753424658	1	21.93892	0.3660256	0.1918076	0.3777963	0.888783291	high
TCGA-CG-5720	0.082191781	1	93.58192	0.08306255	0.04508162	0.2820566	0.93397468	high
TCGA-VQ-A8E2	3.61369863	0	59.81834	2.613358	1.535126	1.258761	1.556274953	high
TCGA-CD-5804	0	0	191.0256	2.707461	0.04993295	0.1880241	1.041979765	high
TCGA-BR-8365	1.460273973	1	93.3756	0.09092908	0.05373789	1.249689	1.514468089	high
TCGA-BR-8080	0.8	1	80.22566	0.06955887	0.04404469	0.8675319	1.226890394	high
TCGA-BR-4187	0.38630137	1	232.0517	0.1194961	0.06603486	1.578012	2.186565811	high
TCGA-MX-A666	1.169863014	0	17.86142	7.909619	0.7903624	0.2456265	0.881116458	high
TCGA-IN-A7NU	0.975342466	0	14.72966	0.1935865	0.04903159	0.05680924	0.744309986	low
TCGA-BR-6707	1.657534247	1	44.62165	0.450284	0	0.1090146	0.797617111	low
TCGA-CD-A486	0.526027397	1	283.663	12.81036	53.58735	0.1801634	10.36833795	high
TCGA-CG-4436	0.665753425	0	35.26623	0.03205442	0.008118747	0.09171421	0.778552928	low
TCGA-ZA-A8F6	1.438356164	0	188.0358	0.1009408	0.05113258	1.394691	1.869675064	high
TCGA-VQ-A8PM	0.156164384	1	10.91832	2.424243	0.04537039	0.4573353	0.914632872	high
TCGA-D7-A6EX	0.942465753	0	28.4458	0.0537132	2.520231	0.239393	0.91643601	high
TCGA-BR-8592	0.523287671	1	84.97653	0.382603	0.1211322	2.510453	2.81983846	high
TCGA-HU-A4HB	1.306849315	1	10.21573	0.6629437	0.07695895	0.3505868	0.859337104	high
TCGA-BR-8367	2.194520548	1	690.5272	0.190791	0.09380458	1.106604	3.38155072	high
TCGA-BR-7722	1.276712329	1	9.719472	0.1068753	0.4756477	0.05040525	0.748685766	low
TCGA-D7-A4YX	3.035616438	0	0.6689286	2.272672	0	0.0186796	0.721886822	low
TCGA-BR-6705	2.134246575	1	152.6121	0.1479064	0.08428894	1.867734	2.252	high
TCGA-BR-8590	0.778082192	1	91.79912	0.2065884	0.0965995	0.744985	1.177017621	high
TCGA-BR-8486	0	0	12.70388	0.4648131	0.04944572	0.6445019	0.996716518	high
TCGA-VQ-A8PF	0.208219178	1	23.1221	0.3658281	0.0540499	0.4450747	0.915753146	high
TCGA-VQ-A928	0.476712329	1	100.7959	1.11871	20.29303	0.7288883	2.637976371	high
TCGA-R5-A7O7	3.805479452	0	9.393214	0.3250314	0.2469719	0.3278778	0.852821056	high
TCGA-BR-8384	0.309589041	0	64.94669	0.0489668	0.07441389	2.38536	2.563394412	high
TCGA-BR-4253	0.339726027	1	0.984598	0.4556534	0.01775507	0.005142867	0.71102733	low
TCGA-IN-AB1V	1.312328767	0	6.664127	0.0106201	0.3792704	0.02103665	0.731338206	low
TCGA-CD-A4MH	1.016438356	0	18.27631	0.4992042	0.02661863	0.06746472	0.752714066	low
TCGA-CG-5716	0	0	14.90182	0.1000504	0.02534078	0.2458939	0.817067191	low
TCGA-BR-A4IV	2.380821918	1	62.88722	0.00739106	0.230257	1.005311	1.290439414	high
TCGA-KB-A93G	1.679452055	0	2.686233	0.04944945	0.3381632	0.1023045	0.756146014	low
TCGA-R5-A7ZR	0.506849315	1	8.590718	24.58653	0.2851318	0.1288407	0.877522588	high
TCGA-IN-A6RJ	1.038356164	0	8.346767	0	0.1930044	0.02236197	0.728209892	low
TCGA-BR-7959	2.767123288	0	88.20153	0.04167786	0.2940648	1.395604	1.631675705	high
TCGA-D7-A748	0.361643836	1	264.047	0.3240016	0.1230947	0.04456896	1.0687928	high
TCGA-BR-A44U	1.156164384	1	64.20709	0	0.02903637	0.1962466	0.856277858	high
TCGA-KB-A6F7	5.301369863	0	66.64361	3.229722	0.411027	0.2030965	0.890375669	high
TCGA-F1-A72C	0.947945205	0	9.326825	0.1968059	0.1370793	0.0721925	0.746755356	low
TCGA-BR-8484	2.098630137	1	17.09634	0.3351287	0.007275551	0.06322228	0.748608116	low
TCGA-BR-6852	3.745205479	0	9.027452	0.014875	0.02260525	0.1145857	0.758238865	low
TCGA-BR-8361	2.591780822	0	0.6050425	0.01008037	0.07659472	0.0776515	0.736824211	low
TCGA-CG-4437	0.671232877	0	14.9714	0	0.02252503	0.05219614	0.74132733	low
TCGA-CG-4305	1.328767123	0	91.14321	0.06607399	0.1405759	0.2617631	0.924663194	high
TCGA-CD-8524	1.063013699	0	96.17537	2.400078	0.1858085	0.3149502	0.970111656	high
TCGA-CG-4466	1.580821918	0	39.48055	1.116329	0.5437383	0.09134839	0.804528771	low
TCGA-VQ-A924	4.619178082	1	15.61669	0.01616959	0.02457261	0.07473492	0.750551464	low
TCGA-CD-A487	1.024657534	0	11.90339	0.09424056	0.04773851	0.06913881	0.745393249	low
TCGA-VQ-A8DU	0.454794521	1	30.66427	0.4309932	0	0.2486828	0.837891814	high
TCGA-IN-A7NT	0.884931507	0	1.467616	0	0.09313084	0.006743984	0.712510295	low
TCGA-EQ-8122	0.665753425	1	24.25698	0.1434333	0.3077262	0.6072312	1.003488191	high
TCGA-MX-A5UJ	1.643835616	0	14.78407	0.1169536	0.01481101	0.1308481	0.771057082	low
TCGA-RD-A8N6	0.745205479	1	245.576	7.891438	9.211603	1.368261	3.001706446	high
TCGA-BR-7851	1.035616438	0	18.79469	0.03112445	0.02364961	0.2009409	0.803139738	low
TCGA-HU-A4HD	2.783561644	0	14.26103	0.6473378	0.6625232	0.1613738	0.804803891	low
TCGA-CD-8531	1.049315068	0	4.778646	0.01169421	0.03554292	0.02059046	0.719342159	low
TCGA-CD-A48C	0.967123288	1	54.81206	0.04320731	0.03939679	0.2130152	0.852247663	high
TCGA-BR-8679	0	0	7.605713	0.1444012	0.3154504	0.1469901	0.778481261	low
TCGA-BR-8368	0.35890411	0	4.365847	0.4054196	0.02933849	0.1912068	0.784287294	low
TCGA-VQ-AA68	3.638356164	0	3.126803	0.0522704	0.1059124	0.009586937	0.715812548	low
TCGA-HU-A4H8	0.739726027	0	1.294127	0	0.006310911	0.06397983	0.730479311	low
TCGA-VQ-A91E	1.819178082	0	1.481782	0.05074154	0.3405733	0.08562006	0.748628757	low
TCGA-CG-4477	2.580821918	0	12.20389	0.3761146	0.1587706	0.1103733	0.765715668	low
TCGA-CG-4469	0.589041096	1	0.97012	0.02461716	0	0.03792637	0.720608017	low
TCGA-BR-8487	0.093150685	0	2.406808	0.6979847	0	0.0224031	0.719088122	low
TCGA-BR-4257	0.805479452	1	2.236955	0	0.103515	0.1149378	0.753226804	low
TCGA-CG-4460	1.832876712	1	12.67512	2.986618	27.58206	0.02338337	2.195445632	high
TCGA-CD-A48A	1.035616438	0	36.53744	1.079875	0.3163499	0.1059504	0.799576739	low
TCGA-R5-A7ZI	6.210958904	0	1.264665	0.1256589	0.3437306	0.04425055	0.733466887	low
TCGA-VQ-A91V	3.553424658	0	7.250726	0.03811743	0.7964868	0.1635925	0.799147059	low
TCGA-HU-A4H3	2.416438356	0	0.8201636	0.03536673	0.0201548	0.003891976	0.708910706	low
TCGA-BR-4256	0.778082192	1	28.08178	0.03484133	0.03706338	0.4708346	0.9321081	high
TCGA-HU-A4H4	1.98630137	0	0.8251717	0.01555472	0.01772865	0.01369391	0.712252538	low
TCGA-VQ-AA64	1.534246575	1	4.914208	0.6681662	17.89037	0.1015403	1.520998557	high
TCGA-D7-8572	1.4	0	36.01698	2.819286	2.473739	0.4776894	1.057103591	high
TCGA-D7-A6EZ	1.693150685	1	1.457251	2.527912	0.03936085	0.03648358	0.7312891	low
TCGA-CG-4465	0.750684932	1	3.63876	0.1681756	0.05590665	0.00925355	0.715252785	low
TCGA-BR-4366	0	0	55.45285	1.242716	0.2545412	0.1355671	0.832916397	high
TCGA-VQ-A91X	0.791780822	1	2.606043	0.741475	0.02449576	0.02128606	0.719756342	low
TCGA-BR-4371	0	0	1.600779	0.4313399	0.06952261	0.05465937	0.730886254	low
TCGA-BR-8286	2.452054795	0	12.79434	0.4081351	0.1003321	0.340816	0.858023457	high
TCGA-HU-A4G9	2.016438356	0	0.1156799	0.01192515	0.009061207	0.06299126	0.728987337	low
TCGA-KB-A93H	3.136986301	0	1.047301	0.08495498	0.5379351	0.0124653	0.727082788	low
TCGA-CG-5724	1.002739726	1	4.492147	0.02744202	0.5317145	0.4590235	0.912841216	high
TCGA-BR-4201	2.575342466	1	35.63744	0.1479181	3.276721	0.06010277	0.87288797	high
TCGA-VQ-A91U	0.142465753	1	44.9332	0	0	0.06171984	0.777507735	low
TCGA-D7-A4Z0	1.230136986	0	13.24145	0.1270285	0	0.7735054	1.059926546	high
TCGA-BR-8369	1.169863014	0	41.59903	0.2265894	0.09018519	0.7551838	1.099187684	high
TCGA-BR-6453	1.328767123	0	174.8536	0.01571167	0.02387671	0.3250539	1.073303992	high
TCGA-B7-A5TJ	0.917808219	0	30.04803	0.0440642	0.1088157	0.2763987	0.850726448	high
TCGA-CD-5801	1.098630137	1	6.072247	0.1500459	0	0.01651199	0.718751344	low
TCGA-B7-A5TI	1.630136986	0	30.77867	1.130018	0.008024609	0.0325413	0.755286571	low
TCGA-BR-8060	0.953424658	1	85.24666	39.12138	0.07636737	0.3732799	1.187291372	high
TCGA-D7-A6EV	0.936986301	0	0.5268514	0.02833658	0.08612509	0.03118335	0.720178088	low
TCGA-CG-4306	0.002739726	1	11.33458	0.04396298	0.03340484	0.04837962	0.736480105	low
TCGA-VQ-A8P2	3.178082192	0	0.7235114	0.01340853	0.01018834	0.05312012	0.726084716	low
TCGA-BR-4280	0.550684932	1	0.5016456	0.009968843	0.007574728	0.04826949	0.724005189	low
TCGA-BR-A4CS	0.123287671	1	497.6976	7.679592	0.1222045	0.08185624	1.592412704	high
TCGA-D7-6525	1.112328767	1	2.741354	0.09949703	0.1176029	0.03649759	0.725604838	low
TCGA-FP-7829	1.62739726	0	2.965136	0.01587888	0.02413082	0.02096893	0.717266628	low
TCGA-IN-8663	0.282191781	1	1.264663	0.08736901	0.1825628	0.01682561	0.71875637	low
TCGA-BR-7704	2.936986301	0	4.511025	2.622586	0.03358561	0.02594209	0.73089989	low
TCGA-CD-8535	1.068493151	0	3.678887	0.3319223	0.6068753	0.06163899	0.751045416	low
TCGA-VQ-A8PU	2.279452055	1	1.706891	0.03093785	0.1410469	0.08511487	0.742735998	low
TCGA-CG-4444	3.920547945	0	9.3871	0.2343948	0.0791567	0.04872251	0.736577997	low
TCGA-CD-5813	1.032876712	1	501.6089	0.2720842	0.3445675	1.752596	3.579537329	high
TCGA-R5-A805	0.769863014	1	20.19039	0	0.08457289	0.3454087	0.866935205	high
TCGA-HU-8244	2.032876712	0	0.7245246	0.1707186	0.02161982	0.06575432	0.731616972	low
TCGA-FP-A9TM	0.517808219	0	5.694092	0.06345832	0.06750546	0.05866015	0.735258984	low
TCGA-VQ-A8PJ	0.224657534	1	481.0414	32.09577	0.5427611	0.2013755	1.907220207	high
TCGA-HU-A4GX	1.687671233	0	5.153851	0.05550006	0.1967989	0.07939847	0.746094553	low
TCGA-VQ-A94U	2.243835616	0	193.7912	0.09880652	0.6923784	0.4397641	1.200250175	high
TCGA-VQ-A91Z	4.630136986	0	0.7401518	0.5767587	1.307429	0.02327239	0.75517317	low
TCGA-BR-8081	2.687671233	0	52.78532	0.07035886	0.08401093	0.2610406	0.872014161	high
TCGA-VQ-A8PO	0.77260274	1	0.782287	0.02048101	0	0.02253859	0.714879202	low
TCGA-HU-8238	0.126027397	0	14.55334	0.0594165	0.1015809	0.1830798	0.793643692	low
TCGA-BR-8382	2.087671233	1	3.408895	0.5406375	0.06161972	0.06544465	0.736971992	low
TCGA-CG-4438	4.506849315	0	40.53167	0.2760716	0.3201758	0.1822839	0.832111973	high
TCGA-BR-6566	2.731506849	0	4.0267	0.0353906	0	0.02856043	0.720496651	low
TCGA-CG-5723	6.838356164	0	21.43493	0.4594013	0.334527	0.1348144	0.791462571	low
TCGA-HU-A4GF	2.150684932	0	2.382286	3.929341	0.09801448	0.04149383	0.741259177	low
TCGA-VQ-A8PB	2.857534247	1	0.636897	0.03183326	0	0.01226096	0.711110353	low
TCGA-HU-A4GT	0.542465753	0	2.388141	0.392866	0	0.01137722	0.713972612	low
TCGA-CD-8527	0.597260274	1	42.83732	1.273078	1.055276	0.09552104	0.827376864	high
TCGA-F1-6874	1.205479452	0	0.3824619	0.1158672	0.04891142	0.079338	0.736810176	low
TCGA-BR-4368	0	0	10.23486	0.01110617	0.04219457	0.3153257	0.840314956	high
TCGA-BR-8485	0.767123288	0	18.61049	0.2820725	0.6555979	0.2592839	0.848662355	high
TCGA-BR-7958	2.463013699	0	5.011631	0.3434022	0	0.1403633	0.764208662	low
TCGA-IN-A6RL	1.112328767	1	121.0356	0.3773419	0.1011952	0.04885303	0.868576797	high
TCGA-CG-4440	0.334246575	1	6.970706	0.3170908	0.07138915	0.03360227	0.728553159	low
TCGA-HF-A5NB	2.542465753	0	0.1955569	0.07011988	0.1811517	0.01697615	0.717583204	low
TCGA-BR-7197	0.767123288	0	18.36517	0.8300688	0.07312692	0.5030648	0.939130087	high
TCGA-HJ-7597	2.205479452	1	1.700788	0.5443077	0.4056333	0.1428361	0.774567136	low
TCGA-BR-6452	2.890410959	0	3.111043	0.096454	0.02931585	0.1018983	0.747481785	low
TCGA-BR-8483	0.449315068	0	182.3937	0.3850341	0.5572656	0.4156449	1.161835668	high
TCGA-BR-A4QL	1.345205479	1	9.678643	0.008839395	0	0.0389097	0.73013494	low
TCGA-BR-8284	0.671232877	1	11.45471	0.3281484	0.02266731	0.5974813	0.970081856	high
TCGA-BR-4363	0	0	21.15866	0.1264876	0.1397969	0.607396	0.992349163	high
TCGA-D7-6526	1.432876712	0	136.9529	0.4902882	0.1397028	0.3102377	1.015138234	high
TCGA-RD-A8MW	3.15890411	1	18.46172	0.4588058	0.8260758	0.1646409	0.815525204	low
TCGA-D7-A747	0.698630137	1	179.6617	0.2728444	0.2261653	1.725102	2.195402503	high
TCGA-VQ-A8DZ	1.084931507	1	33.18545	1.26763	0.429627	0.07225791	0.786674753	low
TCGA-D7-8573	1.624657534	0	0.795129	3.94557	0.0422254	0.1320932	0.772139127	low
TCGA-B7-A5TK	0.789041096	0	52.03395	2.897785	0.0424795	0.1456027	0.833210555	high
TCGA-BR-A4J8	1.126027397	0	39.22619	0.008937651	0.01358237	0.7238965	1.073913014	high
TCGA-FP-8211	1.131506849	0	3.116873	0.1422402	1.443638	0.02236144	0.759800117	low
TCGA-CD-5803	0.934246575	1	105.2569	0.1150828	0.2748257	0.5970374	1.122220916	high
TCGA-SW-A7EB	0.482191781	0	68.50856	11.23715	1.309029	0.2326716	0.979171382	high
TCGA-VQ-AA6A	3.243835616	0	33.68746	0.9982144	0.5688626	0.05492488	0.783655534	low
TCGA-HU-A4GY	0.021917808	0	129.4441	0.06174533	0.109472	0.4824338	1.090469879	high
TCGA-VQ-AA6K	1.035616438	1	12.96761	0.5797535	3.3039	0.03417841	0.836373915	high
TCGA-BR-A4J4	0.043835616	0	5.94933	0.06510877	0.007067467	0.07369691	0.739318821	low
TCGA-RD-A8N1	9.64109589	0	122.6895	0.103982	0.02257421	0.1438528	0.908849844	high
TCGA-FP-A4BF	0.460273973	1	76.05919	0.4078209	0.2224771	0.07594936	0.828495784	high
TCGA-FP-8210	0.419178082	1	150.1049	0.07005081	0.1330686	1.012426	1.465919745	high
TCGA-HU-A4G2	2.024657534	0	1.298888	0.1264877	0.006006902	0.1061362	0.746515567	low
TCGA-BR-8676	0.62739726	0	5.073767	0.1434629	0	0.02631259	0.721200145	low
TCGA-VQ-A91Y	0.810958904	1	194.4558	0.2789942	0.2051526	1.239976	1.759252059	high
TCGA-BR-7196	1.824657534	0	129.386	0.03428076	0.06946106	1.476293	1.788161385	high
TCGA-VQ-A94O	1.753424658	1	22.38205	2.27493	1.232258	0.2553049	0.880446365	high
TCGA-D7-6520	1.569863014	0	293.9983	1.178947	0.02660825	0.529231	1.423408407	high
TCGA-CD-8534	1.005479452	0	118.5325	0.1396482	0.1945356	0.2433229	0.956002665	high
TCGA-BR-A4PF	0.095890411	0	10.2661	0.1075592	0.04086392	0.08116452	0.747941198	low
TCGA-BR-8686	1.739726027	1	155.8055	1.227065	0.0160754	0.679826	1.253780744	high
TCGA-HU-A4G3	0.465753425	0	8.198415	0.2350915	0.2286489	0.3083816	0.84207575	high
TCGA-HU-A4GD	1.895890411	0	21.65325	3.035095	0.6817031	0.6091839	1.031098412	high
TCGA-CG-5722	0.082191781	0	6.876828	0.2169895	0.04496656	0.1259069	0.761626252	low
TCGA-RD-A8MV	10.19178082	0	18.2266	0.2605108	0.02969199	0.09173836	0.760976144	low
TCGA-BR-A4J7	2.709589041	0	134.2806	0	0.3042176	2.208649	2.62007882	high
TCGA-CG-5734	0.665753425	1	9.298844	0	0.03705582	0.3059034	0.835008326	high
TCGA-BR-4279	0.797260274	1	609.1594	0.1345989	0	2.522995	6.066947903	high
TCGA-VQ-A91Q	1.734246575	1	4.149393	1.056989	3.359816	0.02326355	0.825059531	high
TCGA-BR-8677	2.22739726	0	45.18483	0.2768346	0.3005001	0.3394629	0.905509724	high
TCGA-B7-A5TN	0.78630137	0	4.328479	0.1509573	0.3778466	0.09771932	0.757818934	low
TCGA-VQ-A927	0.547945205	1	5.168487	0.04492701	0.08534337	0.2274263	0.79979252	low
TCGA-RD-A7BS	0.920547945	1	56.3025	0.386295	0.2935225	0.1530372	0.838767597	high
TCGA-CG-5732	5.753424658	1	54.8845	4.495271	1.528071	0.2245622	0.930690129	high
TCGA-BR-4267	0.515068493	1	1.0636	0.8625312	0.8997672	0.04504599	0.752731218	low
TCGA-R5-A7ZF	0.709589041	1	0.9634311	0.6191231	0.04704347	0.004542146	0.712226385	low
TCGA-BR-8364	1.849315068	0	299.3387	0.0594803	0.07102155	2.635066	4.089782094	high
TCGA-BR-A4J5	2.361643836	0	27.95769	0.08392733	0.5597709	1.553682	1.634332172	high
TCGA-VQ-A94T	0.936986301	1	0.3955734	0.2345918	0.1893931	0.1161718	0.755149267	low
TCGA-HU-8608	1.756164384	0	0.4208855	0	0	0.09113793	0.73932676	low
TCGA-D7-8576	1.221917808	1	2.548627	0.3358892	0.1082761	0.286746	0.822696335	high
TCGA-IN-7806	3.030136986	0	26.29556	0.08346765	0.07134984	0.02296326	0.744532187	low
TCGA-FP-7916	1.17260274	1	115.8315	0.1748764	0.06643907	0.81308	1.259551743	high
TCGA-BR-6565	0.764383562	1	78.25902	0.304822	0.1247163	0.1574012	0.861872726	high
TCGA-IN-A7NR	0.542465753	0	37.6147	1.271064	0.1566171	0.05292599	0.775784508	low
TCGA-VQ-A8PK	1.487671233	1	29.05925	0.03448224	0.1659396	0.02276785	0.750074651	low
TCGA-BR-6457	1.139726027	0	393.537	0.04486348	0.1363563	2.465238	4.322464127	high
TCGA-D7-A6F2	1.304109589	0	15.97347	0.05443519	0.02481723	0.3115002	0.845386663	high
TCGA-CG-4301	0.252054795	0	26.22427	0.3873823	0.2323806	0.1234026	0.789003873	low
TCGA-D7-8574	1.432876712	0	27.51303	0.01365633	0.2179092	1.926625	1.940586481	high
TCGA-MX-A5UG	0.309589041	1	44.79056	0.131645	0.05626641	0.5849142	1.012431752	high
TCGA-CG-4475	1.915068493	0	50.59986	0.2847749	0.2936632	0.1387844	0.825470206	high
TCGA-BR-A4J6	0.054794521	0	82.24082	0.06174637	1.327092	0.09512941	0.880070096	high
TCGA-BR-8380	0.057534247	0	80.57302	0.7996543	0.05523723	1.241986	1.486308952	high
TCGA-BR-6563	3.260273973	0	137.6692	0.1212636	0.0335058	0.94868	1.389316532	high
TCGA-D7-6519	1.712328767	0	13.01912	0.03270112	1.01047	0.02639	0.758896254	low
TCGA-BR-A4CR	0	0	2.930561	0.5380081	0.5493253	0.05550542	0.747042338	low
TCGA-BR-8381	0.61369863	0	22.5495	0.4721784	0.09659466	0.1678755	0.798472273	low
TCGA-HU-8610	0.063013699	0	211.5495	1.54984	1.075228	0.0978832	1.062335962	high
TCGA-IN-A6RN	1.62739726	0	11.75268	0.06849773	1.587444	0.02261376	0.773626305	low
TCGA-VQ-A8E0	1.539726027	1	41.03136	0.1558781	0.4079686	0.09720491	0.800340184	low
TCGA-BR-6709	1.01369863	1	1.226141	0	0.01269999	0.7688339	1.038877947	high
TCGA-MX-A663	0.821917808	1	184.1196	13.3535	2.200547	1.168185	1.93762425	high
TCGA-VQ-A8DV	1.104109589	1	3.698685	343.2788	4.284798	0.08495753	5.336917783	high
TCGA-FP-7735	0.290410959	1	46.5348	18.69145	0.04466201	0.3643818	1.001937252	high
TCGA-RD-A7BW	0.42739726	1	422.2917	0.2552007	0.258549	1.0157	2.198545147	high
TCGA-CG-4443	2.498630137	0	1.924563	16.2534	5.519808	0.02687138	0.971848441	high
TCGA-VQ-A8PD	1.35890411	1	3.11247	0.04058266	0.04625451	0.5537803	0.937091855	high
TCGA-CD-8526	1.043835616	0	70.337	5.600453	0.1564504	0.4123832	0.996245405	high
TCGA-CG-4476	0	0	189.5301	0.1338518	0.05085298	1.531908	2.007006065	high
TCGA-D7-8578	1.761643836	0	12.49357	0.5275701	0.3848343	0.1579154	0.792108591	low
TCGA-BR-8291	1.663013699	1	128.4784	0.1429746	0.08147841	1.704498	2.003480334	high
TCGA-CD-5800	1.095890411	0	74.15469	9.011789	3.929247	0.04528373	0.985426974	high
TCGA-BR-8296	1.298630137	1	7.81845	0.8319836	0.2288908	0.397798	0.882822117	high
TCGA-HF-7133	5.254794521	0	5.839168	0.3264787	0.4198135	0.1381837	0.777001224	low
TCGA-CD-8528	1.02739726	0	1.114579	0.1087218	0.01502022	0.01957815	0.714924956	low
TCGA-IP-7968	0.210958904	0	2.061547	0.3035994	3.750313	0.06491082	0.849505593	high
TCGA-VQ-A8P8	2.580821918	0	29.66371	0.1218107	0.05142038	0.5808752	0.988061524	high
TCGA-CG-4462	0	1	191.5851	0.01238343	0.04704715	0.4824137	1.190868499	high
TCGA-F1-6875	6.019178082	1	1.026782	0.4885307	0.4784424	0.02389377	0.731058383	low
TCGA-FP-8631	0.046575342	0	55.99843	0.4062625	1.558908	0.09388611	0.855763378	high
TCGA-R5-A7ZE	1.517808219	1	30.31533	0.3329773	0.5228864	0.007328582	0.75744843	low
TCGA-IN-7808	0.287671233	1	17.79558	0.1004346	0.009539285	1.749051	1.73730007	high
TCGA-D7-6524	1.487671233	0	7.558892	0.02057365	0.04689806	0.1652759	0.776781168	low
TCGA-HU-A4H6	1.764383562	0	7.234213	0.08994051	0.05315366	0.2793327	0.822429074	high
TCGA-IN-A6RS	1.049315068	0	3.353275	0.3273384	0.01715344	0.009937205	0.714703702	low
TCGA-BR-8682	2.715068493	0	151.9616	0.02780469	0.03169068	2.530456	3.124143183	high
TCGA-CD-5799	1.084931507	0	31.49739	0.1007306	0.06697174	0.1136215	0.784899216	low
TCGA-BR-8297	0.616438356	0	50.72308	0.2597412	0.1118383	1.309126	1.470500329	high
TCGA-BR-8373	1.232876712	0	83.90056	0.09894961	1.893318	2.692561	3.301956892	high
TCGA-VQ-A923	0	1	16.16748	0.4582645	0.01658132	0.1320793	0.774536125	low
TCGA-BR-7716	3.315068493	0	42.01696	0.399611	0	0.1104071	0.794927818	low
TCGA-D7-8575	1.517808219	1	64.08034	0.2142752	1.336796	0.158856	0.88578768	high
TCGA-ZQ-A9CR	0.065753425	1	2.74204	0.09097424	0.3456295	0.2145295	0.800215046	low
TCGA-VQ-A91D	0.975342466	1	0.9758674	0.007813568	0	0.005159124	0.708853989	low
TCGA-BR-8372	2.605479452	0	5.540463	0.2494115	0.05306361	0.09222126	0.74782484	low
TCGA-CD-8533	1.282191781	0	49.23632	4.521586	9.469284	0.470621	1.428148188	high
TCGA-VQ-A91A	3.287671233	0	1.579794	0.02546298	0.02579706	0.1307649	0.756254171	low
TCGA-BR-4369	0	0	31.18923	2.499422	1.052118	0.147211	0.839983441	high
TCGA-BR-8589	2.260273973	0	2.402413	2.446913	0.0138751	0.09243721	0.751975974	low
TCGA-IN-AB1X	1.126027397	0	4.354642	0.01920466	0.2334796	0.07819585	0.745712832	low
TCGA-HU-A4GC	0.271232877	0	32.32182	4.149297	0.007471098	0.1341711	0.809140915	low
TCGA-BR-8289	0.221917808	1	51.43194	0.8057733	9.949209	0.5568623	1.494894059	high
TCGA-VQ-A92D	5.567123288	0	2.462357	0.7690756	0.3283004	0.03233205	0.732421118	low
TCGA-VQ-A8P3	3.101369863	0	6.395756	1.769463	0.1712751	0.06201364	0.746946284	low
TCGA-HU-A4H5	1.983561644	0	1.601622	8.891021	4.071017	0.01090166	0.875539109	high
TCGA-HF-7134	4.350684932	0	1.231786	0.07485236	0.00812512	0.08472572	0.738363917	low
TCGA-CG-5721	0.501369863	0	7.436601	0.1381015	0.03815821	0.09118533	0.748632635	low
TCGA-D7-6527	0.854794521	1	12.27902	0.7327261	2.914263	0.2141834	0.900905385	high
TCGA-CG-4442	0	0	1.223511	0.2124272	0.5245848	0.1314946	0.771927991	low
TCGA-VQ-A8PX	5.380821918	0	1.297798	0.02098615	0.382707	0.1016157	0.755568067	low
TCGA-HU-A4H0	0.175342466	0	2.059626	0.2415402	0.01184077	0.07545461	0.736596003	low
TCGA-BR-8687	0.684931507	1	12.17462	0.01860195	1.095425	0.1310128	0.801242973	low
TCGA-VQ-A8P5	0.643835616	1	5.136633	0.9902757	0.3105355	0.2560074	0.822576789	high
TCGA-D7-5577	2.142465753	1	1.966994	0.7874659	0.02393393	0.04506199	0.727834477	low
TCGA-VQ-A94R	3.545205479	1	77.50066	0.01952789	0.02967615	0.3803678	0.957292754	high
TCGA-HU-A4G8	1.890410959	0	0.9193528	0.01404056	0.03200574	0.04635332	0.724468003	low
TCGA-HU-A4GU	0.547945205	0	0.08637468	0.01780829	0.006765729	0.001959736	0.707028796	low
TCGA-VQ-A91K	5.101369863	0	6.248484	0.00785537	0.2626284	0.07434305	0.747156406	low
TCGA-BR-6454	0	0	35.39203	2.209747	0.1983135	0.05744276	0.780134542	low
TCGA-VQ-A91S	2.739726027	0	4.980871	0.1740912	0.03779471	0.07298318	0.739329443	low
TCGA-D7-5578	1.054794521	0	10.24232	0.5876062	0	0.1551933	0.776794732	low
TCGA-D7-A74A	1.663013699	0	1.72347	0.8959453	0.7984402	0.02434455	0.742861496	low
TCGA-VQ-AA6D	1.42739726	0	135.3305	1.83961	0.4443368	0.02145083	0.893632741	high
TCGA-HU-A4GP	0.747945205	0	1.659185	0.1303171	0.007072868	0.4220324	0.874612635	high
TCGA-BR-4191	1.528767123	1	49.6846	1.411273	0.353977	0.3256889	0.912577099	high
TCGA-RD-A7BT	0.717808219	1	52.51684	0.8444173	0.05202343	0.02511486	0.77695977	low
TCGA-HU-A4H2	1.079452055	0	8.606195	0	0.0636853	0.03353972	0.728834862	low
TCGA-BR-8678	2.065753425	0	0.7755116	0.0524233	0.7249666	0.1546089	0.785914652	low
TCGA-CG-5726	2.41369863	1	4.284231	0	0.04044702	0.08201014	0.741313065	low
TCGA-VQ-A925	0.378082192	1	5.299284	0.3441195	0.4357931	0.2642419	0.827440213	high
TCGA-BR-8680	2.663013699	0	9.441076	0.3104487	0.0849209	0.06559433	0.743336111	low
TCGA-HU-8602	1.860273973	0	0.1468461	0	0	0.01025157	0.709769625	low
TCGA-KB-A93J	3.079452055	0	3.191655	0.01052863	0.008000075	0.03012454	0.720313595	low
TCGA-HU-8249	2.41369863	0	3.006387	0.2173691	0.1135515	0.08073224	0.742443109	low
TCGA-HU-8604	1.901369863	0	66.28706	0.1281193	0	0.02467334	0.787977301	low
TCGA-IN-8462	1.567123288	0	86.38064	0.1595627	0.2525878	0.0760902	0.841046917	high
TCGA-BR-8690	0.890410959	0	69.67159	0.656873	0.8873219	0.2007956	0.898011677	high
TCGA-BR-4370	0	0	7.716339	0	0.0578591	0.2035052	0.792194506	low
TCGA-RD-A7C1	1.389041096	1	1.495182	0.7846847	0.6530193	0.5592295	0.963913982	high
TCGA-D7-6815	1.331506849	0	81.52421	0.03392464	0.2062185	0.1269315	0.854445345	high
TCGA-BR-7707	2.98630137	0	1.120729	0.04583131	0.02321632	0.02353663	0.71634099	low
TCGA-BR-6458	1.610958904	1	17.02536	0.02972648	1.814519	0.6738854	1.08880183	high
TCGA-B7-5818	0.975342466	0	0.7013951	0	0	0.004174112	0.708192112	low
TCGA-BR-4361	0	0	31.79487	0	0.04679178	0.5096129	0.955699456	high
TCGA-BR-8591	2.345205479	0	7.226482	0.04771559	0.02900498	0.1260221	0.760901555	low
TCGA-F1-6177	0	0	0.3582975	0.01074501	0.008164494	0	0.70663058	low
TCGA-CG-5725	1.252054795	1	12.70105	0	0.5440183	0.04412193	0.751201865	low
TCGA-D7-A4YU	1.369863014	0	7.947904	0.02941496	0.02235067	0.3107527	0.835026867	high
TCGA-FP-8099	1.421917808	0	8.588692	0.06141409	0.6455311	0.03829755	0.747762614	low
TCGA-SW-A7EA	1.58630137	0	2.523165	0	0.03364078	0.04222514	0.724665454	low
TCGA-VQ-A8E3	1.810958904	1	0.7589853	0.6201925	0.1483556	0.1794719	0.780138005	low
TCGA-HF-7132	6.44109589	0	57.47192	0.0952444	0.06579139	0.4802337	0.979011261	high
TCGA-HU-A4GQ	0.008219178	1	24.77023	0.1577452	0	0.07935667	0.762244773	low
TCGA-D7-A6EY	0.953424658	1	46.46514	0.01347864	0.02048323	0.5844101	1.012595157	high
TCGA-CD-A4MG	0.547945205	1	1.808849	0.1151532	0.007954367	0.05760082	0.729192451	low
TCGA-BR-8366	0.079452055	0	97.50354	0.2431735	0.03213444	0.5445147	1.07126696	high
TCGA-IN-A6RR	0.561643836	1	15.57972	0.852513	0.06940432	0.07371247	0.754769663	low
TCGA-VQ-A8PH	1.065753425	1	8.515254	0.8957598	0.2268781	0.116268	0.767997529	low
TCGA-3M-AB46	4.835616438	0	7.10994	0.351046	0.02500677	0.08450597	0.746231699	low
TCGA-VQ-A8DT	4.065753425	0	3.287055	0.2945558	0.07693652	0.131685	0.761100875	low
TCGA-HU-A4GH	0.980821918	0	4.796441	0.06833131	0	0.07352503	0.737817628	low
TCGA-VQ-A8PP	1.950684932	1	3.23642	0	0.01513485	0.008767812	0.712878908	low
TCGA-D7-6528	1.268493151	0	0.245342	0.2296758	0.008310331	0.1251713	0.752964303	low
TCGA-D7-6818	1.030136986	1	55.46829	6.407319	0.08728457	0.4382304	0.988995656	high
TCGA-CD-8529	1.024657534	0	12.67002	0.0209503	0.3581748	0.8530357	1.117020582	high
TCGA-F1-A448	1.77260274	0	3.251229	0.009593158	0	0.171022	0.772649077	low
TCGA-VQ-AA6G	2.169863014	1	3.318289	0.04302818	0.01307782	0.05492705	0.729698058	low
TCGA-D7-6822	1.02739726	0	3.750308	12.37151	0.5035914	0.1856507	0.847904079	high
TCGA-BR-8683	0.821917808	1	24.96043	0.2290918	0.152314	0.7416148	1.068168347	high
TCGA-RD-A8NB	1.405479452	1	23.29275	0	0.07560607	0.5450611	0.961852608	high
TCGA-BR-6802	2.575342466	0	3.357998	0	0.227164	0.03463131	0.728345377	low
TCGA-BR-7723	2.394520548	1	49.40026	145.3567	6.096049	0.2698502	2.372822932	high
TCGA-BR-8059	1.202739726	1	12.27344	0.1723366	0.05237931	0.09861799	0.757308125	low
TCGA-BR-4357	0	0	35.82885	0.1058798	3.781233	0.04993578	0.885985119	high
TCGA-BR-7717	1.512328767	1	21.19773	0.2149947	0.07147073	0.1330839	0.781334618	low
